# Supplementary material for: Gene Expression Profiles Modulated by Lipophilic Sea Buckthorn ( Hippophae rhamnoides L.) Extract in BT‐549 Triple‐Negative Breast Cancer Cells
Source: Food Sci Nutr. 2025 Dec 16;13(12):e71112. doi: 10.1002/fsn3.71112 (PMC12706652; doi:10.1002/fsn3.71112)
Supplement: Supplementary file 2 — Tables S1–S5: fsn371112‐sup‐0002‐Tables.xlsx. [file FSN3-13-e71112-s002.xlsx]

## Sheet: S1
Unfiltered microarray results
Transcript	logFC	FR	AveExpr	t	P.Value	adj.P.Val	B	ID	CTR_1	CTR_2	CTR_3	CTR_4	CAT_1	CAT_2	CAT_3	CAT_4	GO	Description	GeneSymbol
NM_130786	0.124886	1.09042	9.68067	1.52558	0.149308	0.529712	-5.48501	NM_130786	9.65579	9.70078	9.68794	9.6317	9.75773	9.85394	9.8294	9.73468	GO:0002576(platelet degranulation)|GO:0003674(molecular_function)|GO:0005576(extracellular region)|GO:0005615(extracellular space)|GO:0008150(biological_process)|GO:0031093(platelet alpha granule lumen)|GO:0034774(secretory granule lumen)|GO:0043312(neutrophil degranulation)|GO:0062023(collagen-containing extracellular matrix)|GO:0070062(extracellular exosome)|GO:0072562(blood microparticle)|GO:1…	Homo sapiens alpha-1-B glycoprotein (A1BG), mRNA [NM_130786]	A1BG
NR_015380	-0.0589116	-1.04168	8.58119	-0.561318	0.583424	0.895075	-6.45266	NR_015380	9.02085	9.04853	8.97822	9.0655	9.02579	9.05066	8.89524	8.90576		Homo sapiens A1BG antisense RNA 1 (A1BG-AS1), long non-coding RNA [NR_015380]	A1BG-AS1
NM_001198819	-0.148072	-1.10809	6.79149	-1.43072	0.174374	0.563044	-5.61234	NM_001198819	7.30335	6.7603	6.75656	6.70693	6.70434	6.78545	6.70908	6.73598	GO:0003723(RNA binding)|GO:0003725(double-stranded RNA binding)|GO:0003727(single-stranded RNA binding)|GO:0003729(mRNA binding)|GO:0005515(protein binding)|GO:0005634(nucleus)|GO:0005654(nucleoplasm)|GO:0005737(cytoplasm)|GO:0005783(endoplasmic reticulum)|GO:0006397(mRNA processing)|GO:0016554(cytidine to uridine editing)|GO:0016556(mRNA modification)|GO:0030895(apolipoprotein B mRNA editing enz…	Homo sapiens APOBEC1 complementation factor (A1CF), transcript variant 5, mRNA [NM_001198819]	A1CF
NM_138933	0.0339293	1.0238	7.05868	0.53148	0.603389	0.903658	-6.46946	NM_138933	6.91588	6.92667	6.83052	6.85136	6.8952	6.96036	6.91812	6.88646	GO:0003723(RNA binding)|GO:0003725(double-stranded RNA binding)|GO:0003727(single-stranded RNA binding)|GO:0003729(mRNA binding)|GO:0005515(protein binding)|GO:0005634(nucleus)|GO:0005654(nucleoplasm)|GO:0005737(cytoplasm)|GO:0005783(endoplasmic reticulum)|GO:0006397(mRNA processing)|GO:0016554(cytidine to uridine editing)|GO:0016556(mRNA modification)|GO:0030895(apolipoprotein B mRNA editing enz…	Homo sapiens APOBEC1 complementation factor (A1CF), transcript variant 3, mRNA [NM_138933]	A1CF
NM_000014	-0.0194767	-1.01359	6.68557	-0.358682	0.725166	0.948724	-6.54921	NM_000014	6.70131	6.61195	6.64701	6.66356	6.61839	6.67684	6.65777	6.59292	GO:0001869(negative regulation of complement activation, lectin pathway)|GO:0002020(protease binding)|GO:0002576(platelet degranulation)|GO:0004866(endopeptidase inhibitor activity)|GO:0004867(serine-type endopeptidase inhibitor activity)|GO:0005102(signaling receptor binding)|GO:0005515(protein binding)|GO:0005576(extracellular region)|GO:0005615(extracellular space)|GO:0005829(cytosol)|GO:00075…	Homo sapiens alpha-2-macroglobulin (A2M), transcript variant 1, mRNA [NM_000014]	A2M
NM_144670	-0.152634	-1.1116	8.66728	-0.891314	0.387771	0.779829	-6.21016	NM_144670	8.46945	8.40899	8.54013	8.38492	8.28381	8.11959	8.40727	8.38229	GO:0002020(protease binding)|GO:0004866(endopeptidase inhibitor activity)|GO:0004867(serine-type endopeptidase inhibitor activity)|GO:0005615(extracellular space)|GO:0010951(negative regulation of endopeptidase activity)|GO:0030414(peptidase inhibitor activity)|GO:0052548(regulation of endopeptidase activity)|GO:0070062(extracellular exosome)	Homo sapiens alpha-2-macroglobulin like 1 (A2ML1), transcript variant 1, mRNA [NM_144670]	A2ML1
NM_001080438	-0.0289246	-1.02025	6.65085	-0.788889	0.443286	0.818498	-6.29629	NM_001080438	6.68956	6.62617	6.64701	6.75029	6.6339	6.6974	6.65777	6.60825	GO:0001962(alpha-1,3-galactosyltransferase activity)|GO:0005794(Golgi apparatus)|GO:0005975(carbohydrate metabolic process)|GO:0006688(glycosphingolipid biosynthetic process)|GO:0016021(integral component of membrane)|GO:0016757(transferase activity, transferring glycosyl groups)|GO:0030259(lipid glycosylation)|GO:0031982(vesicle)|GO:0032580(Golgi cisterna membrane)|GO:0046872(metal ion binding)|…	Homo sapiens alpha 1,3-galactosyltransferase 2 (A3GALT2), mRNA [NM_001080438]	A3GALT2
NM_017436	-0.196819	-1.14617	7.87615	-1.57616	0.137232	0.514027	-5.41472	NM_017436	8.34284	8.51644	8.67231	8.61718	8.28706	8.24555	8.53455	8.29433	GO:0001576(globoside biosynthetic process)|GO:0006688(glycosphingolipid biosynthetic process)|GO:0007009(plasma membrane organization)|GO:0008378(galactosyltransferase activity)|GO:0015643(toxic substance binding)|GO:0016020(membrane)|GO:0016758(transferase activity, transferring hexosyl groups)|GO:0030173(integral component of Golgi membrane)|GO:0050512(lactosylceramide 4-alpha-galactosyltransfe…	Homo sapiens alpha 1,4-galactosyltransferase (P blood group) (A4GALT), transcript variant 1, mRNA [NM_017436]	A4GALT
NM_016161	-0.0280557	-1.01964	6.63618	-0.365503	0.72018	0.947115	-6.54663	NM_016161	6.54352	6.65396	6.6339	6.73682	6.66311	6.59805	6.49785	6.69697	GO:0000139(Golgi membrane)|GO:0005975(carbohydrate metabolic process)|GO:0006493(protein O-linked glycosylation)|GO:0008375(acetylglucosaminyltransferase activity)|GO:0009101(glycoprotein biosynthetic process)|GO:0016020(membrane)|GO:0016021(integral component of membrane)|GO:0016266(O-glycan processing)|GO:0016758(transferase activity, transferring hexosyl groups)|GO:0050680(negative regulation …	Homo sapiens alpha-1,4-N-acetylglucosaminyltransferase (A4GNT), mRNA [NM_016161]	A4GNT
NM_015665	0.0452921	1.03189	9.97962	0.544842	0.594406	0.899882	-6.46205	NM_015665	10.0336	9.98201	9.90496	9.93039	10.141	10.0087	9.93923	9.94313	GO:0000922(spindle pole)|GO:0001578(microtubule bundle formation)|GO:0003674(molecular_function)|GO:0005515(protein binding)|GO:0005634(nucleus)|GO:0005635(nuclear envelope)|GO:0005643(nuclear pore)|GO:0005654(nucleoplasm)|GO:0005813(centrosome)|GO:0005829(cytosol)|GO:0006110(regulation of glycolytic process)|GO:0006406(mRNA export from nucleus)|GO:0006409(tRNA export from nucleus)|GO:0006913(nuc…	Homo sapiens aladin WD repeat nucleoporin (AAAS), transcript variant 1, mRNA [NM_015665]	AAAS
NM_023928	0.385352	1.30618	9.61593	2.71894	0.0165863	0.173573	-3.5045	NM_023928	9.27918	9.23459	9.35728	9.17446	9.8846	9.55396	9.6831	9.46525	GO:0001889(liver development)|GO:0005515(protein binding)|GO:0005524(ATP binding)|GO:0005829(cytosol)|GO:0006631(fatty acid metabolic process)|GO:0007584(response to nutrient)|GO:0014074(response to purine-containing compound)|GO:0030729(acetoacetate-CoA ligase activity)|GO:0032024(positive regulation of insulin secretion)|GO:0034201(response to oleic acid)|GO:0042493(response to drug)|GO:0042594…	Homo sapiens acetoacetyl-CoA synthetase (AACS), transcript variant 1, mRNA [NM_023928]	AACS
NM_001086	-0.0352996	-1.02477	6.73205	-0.358098	0.725593	0.948924	-6.54943	NM_001086	6.70131	6.61195	6.83684	6.73005	6.83684	6.63526	6.64295	6.62388	GO:0003824(catalytic activity)|GO:0004806(triglyceride lipase activity)|GO:0005515(protein binding)|GO:0005789(endoplasmic reticulum membrane)|GO:0006805(xenobiotic metabolic process)|GO:0010898(positive regulation of triglyceride catabolic process)|GO:0016021(integral component of membrane)|GO:0016298(lipase activity)|GO:0016787(hydrolase activity)|GO:0017171(serine hydrolase activity)|GO:001921…	Homo sapiens arylacetamide deacetylase (AADAC), mRNA [NM_001086]	AADAC
NM_207365	0.178044	1.13135	6.63551	1.47172	0.163139	0.548538	-5.55803	NM_207365	6.51718	6.50034	6.84667	6.60502	6.90689	7.19106	6.55938	6.52405	GO:0005576(extracellular region)|GO:0016021(integral component of membrane)|GO:0016787(hydrolase activity)|GO:0052689(carboxylic ester hydrolase activity)	Homo sapiens arylacetamide deacetylase like 2 (AADACL2), mRNA [NM_207365]	AADACL2
NM_016228	-0.0223302	-1.0156	7.19189	-0.235828	0.816969	0.972862	-6.58739	NM_016228	7.18333	7.57743	7.23332	7.13121	7.22732	7.35342	7.22942	7.22581	GO:0005759(mitochondrial matrix)|GO:0006103(2-oxoglutarate metabolic process)|GO:0006536(glutamate metabolic process)|GO:0006554(lysine catabolic process)|GO:0006569(tryptophan catabolic process)|GO:0008483(transaminase activity)|GO:0009058(biosynthetic process)|GO:0016212(kynurenine-oxoglutarate transaminase activity)|GO:0030170(pyridoxal phosphate binding)|GO:0033512(L-lysine catabolic process …	Homo sapiens aminoadipate aminotransferase (AADAT), transcript variant 1, mRNA [NM_016228]	AADAT
NM_024666	-0.0390052	-1.02741	12.7306	-0.170199	0.86728	0.98153	-6.60137	NM_024666	12.5971	12.5008	12.4477	12.4701	12.7502	11.853	12.5954	12.6611	GO:0005515(protein binding)|GO:0005737(cytoplasm)|GO:0005829(cytosol)|GO:0015031(protein transport)|GO:0016607(nuclear speck)	Homo sapiens alpha and gamma adaptin binding protein (AAGAB), transcript variant 1, mRNA [NM_024666]	AAGAB
NM_014911	-0.0409994	-1.02883	7.05596	-1.10299	0.288566	0.692874	-6.00311	NM_014911	6.97388	7.02007	7.03322	7.0379	6.95275	6.958	7.00535	6.98497	GO:0004674(protein serine/threonine kinase activity)|GO:0005112(Notch binding)|GO:0005515(protein binding)|GO:0005524(ATP binding)|GO:0005737(cytoplasm)|GO:0005829(cytosol)|GO:0005905(clathrin-coated pit)|GO:0006468(protein phosphorylation)|GO:0006897(endocytosis)|GO:0019897(extrinsic component of plasma membrane)|GO:0030136(clathrin-coated vesicle)|GO:0031252(cell leading edge)|GO:0032880(regula…	Homo sapiens AP2 associated kinase 1 (AAK1), transcript variant 1, mRNA [NM_014911]	AAK1
ENST00000406297	0.0536689	1.0379	6.94161	1.1313	0.276872	0.682129	-5.97259	ENST00000406297	7.02549	7.09243	7.03892	7.02618	7.07581	7.10624	7.13282	7.08281	GO:0004674(protein serine/threonine kinase activity)|GO:0005112(Notch binding)|GO:0005515(protein binding)|GO:0005524(ATP binding)|GO:0005737(cytoplasm)|GO:0005829(cytosol)|GO:0005905(clathrin-coated pit)|GO:0006468(protein phosphorylation)|GO:0006897(endocytosis)|GO:0019897(extrinsic component of plasma membrane)|GO:0030136(clathrin-coated vesicle)|GO:0031252(cell leading edge)|GO:0032880(regula…	AP2 associated kinase 1 [Source:HGNC Symbol;Acc:HGNC:19679] [ENST00000406297]	AAK1
NM_024684	-0.0126807	-1.00883	11.6217	-0.201504	0.843193	0.976993	-6.59526	NM_024684	11.4872	11.567	11.4501	11.6462	11.5349	11.5652	11.4414	11.5584	GO:0005515(protein binding)|GO:0005737(cytoplasm)|GO:0045600(positive regulation of fat cell differentiation)	Homo sapiens adipogenesis associated Mth938 domain containing (AAMDC), transcript variant 3, mRNA [NM_024684]	AAMDC
NM_001087	-0.165762	-1.12176	10.2278	-1.81808	0.090433	0.424714	-5.0577	NM_001087	10.1762	10.2777	10.0559	9.94773	10.0916	9.74838	9.90219	10.0524	GO:0001525(angiogenesis)|GO:0005515(protein binding)|GO:0005829(cytosol)|GO:0005886(plasma membrane)|GO:0008201(heparin binding)|GO:0009986(cell surface)|GO:0010595(positive regulation of endothelial cell migration)|GO:0014909(smooth muscle cell migration)|GO:0015630(microtubule cytoskeleton)|GO:0030154(cell differentiation)|GO:0045171(intercellular bridge)	Homo sapiens angio associated migratory cell protein (AAMP), transcript variant 2, mRNA [NM_001087]	AAMP
NM_001088	0.0139948	1.00975	7.47832	0.264722	0.795068	0.968431	-6.57981	NM_001088	7.316	7.25827	7.21826	7.25222	7.36222	7.15102	7.33483	7.25267	GO:0004059(aralkylamine N-acetyltransferase activity)|GO:0004060(arylamine N-acetyltransferase activity)|GO:0005515(protein binding)|GO:0005737(cytoplasm)|GO:0005829(cytosol)|GO:0006474(N-terminal protein amino acid acetylation)|GO:0007623(circadian rhythm)|GO:0009416(response to light stimulus)|GO:0009648(photoperiodism)|GO:0010043(response to zinc ion)|GO:0030187(melatonin biosynthetic process)…	Homo sapiens aralkylamine N-acetyltransferase (AANAT), transcript variant 2, mRNA [NM_001088]	AANAT
NM_015511	-0.374269	-1.29618	11.0395	-2.62942	0.0197634	0.191729	-3.66997	NM_015511	11.9169	11.576	11.2242	11.6158	11.3872	11.2061	11.0493	11.1931	GO:0000244(spliceosomal tri-snRNP complex assembly)|GO:0005681(spliceosomal complex)	Homo sapiens AAR2 splicing factor (AAR2), transcript variant 1, mRNA [NM_015511]	AAR2
NM_001025357	-0.390433	-1.31079	9.0369	-2.84377	0.0129721	0.150496	-3.27114	NM_001025357	8.93935	8.7484	8.80756	8.93314	8.69316	8.11959	8.59922	8.45475	GO:0005515(protein binding)|GO:0030324(lung development)	Homo sapiens alanine and arginine rich domain containing protein (AARD), mRNA [NM_001025357]	AARD
NM_001605	0.669793	1.59084	10.189	5.51107	7.57237e-05	0.0055507	1.7653	NM_001605	9.98009	9.96326	9.80866	9.88369	10.8589	10.3636	10.5342	10.5582	GO:0000049(tRNA binding)|GO:0002161(aminoacyl-tRNA editing activity)|GO:0002196(Ser-tRNA(Ala) hydrolase activity)|GO:0004813(alanine-tRNA ligase activity)|GO:0005524(ATP binding)|GO:0005737(cytoplasm)|GO:0005739(mitochondrion)|GO:0005829(cytosol)|GO:0006400(tRNA modification)|GO:0006418(tRNA aminoacylation for protein translation)|GO:0006419(alanyl-tRNA aminoacylation)|GO:0008033(tRNA processing)…	Homo sapiens alanyl-tRNA synthetase 1 (AARS1), mRNA [NM_001605]	AARS1
NM_020745	-0.140137	-1.10201	10.2358	-0.817134	0.427492	0.808135	-6.27349	NM_020745	10.6277	10.6344	10.5091	10.5546	10.4484	10.4839	10.3125	10.5203	GO:0000049(tRNA binding)|GO:0002161(aminoacyl-tRNA editing activity)|GO:0004813(alanine-tRNA ligase activity)|GO:0005515(protein binding)|GO:0005524(ATP binding)|GO:0005739(mitochondrion)|GO:0006400(tRNA modification)|GO:0006419(alanyl-tRNA aminoacylation)|GO:0008270(zinc ion binding)|GO:0016597(amino acid binding)|GO:0070143(mitochondrial alanyl-tRNA aminoacylation)|GO:0106074(aminoacyl-tRNA met…	Homo sapiens alanyl-tRNA synthetase 2, mitochondrial (AARS2), mRNA [NM_020745]	AARS2
NM_181806	0.147813	1.10789	8.3241	0.547741	0.592466	0.899578	-6.46042	NM_181806	8.12996	8.20419	8.19495	8.12914	8.15939	8.30659	8.32811	8.45539	GO:0005524(ATP binding)|GO:0006631(fatty acid metabolic process)|GO:0016878(acid-thiol ligase activity)|GO:0019482(beta-alanine metabolic process)|GO:0043041(amino acid activation for nonribosomal peptide biosynthetic process)	Homo sapiens aminoadipate-semialdehyde dehydrogenase (AASDH), transcript variant 1, mRNA [NM_181806]	AASDH
ENST00000510012	-0.00362802	-1.00252	6.532	-0.09723	0.923917	0.992013	-6.61162	ENST00000510012	6.56272	6.54641	6.47599	6.54545	6.60455	6.52894	6.47675	6.50581	GO:0005524(ATP binding)|GO:0006631(fatty acid metabolic process)|GO:0016878(acid-thiol ligase activity)|GO:0019482(beta-alanine metabolic process)|GO:0043041(amino acid activation for nonribosomal peptide biosynthetic process)	aminoadipate-semialdehyde dehydrogenase [Source:HGNC Symbol;Acc:HGNC:23993] [ENST00000510012]	AASDH
NM_015423	-0.0234579	-1.01639	11.5975	-0.183107	0.85733	0.979353	-6.59897	NM_015423	11.4559	11.6645	11.6211	11.6705	11.4838	11.7671	11.5249	11.5424	GO:0000287(magnesium ion binding)|GO:0005515(protein binding)|GO:0005829(cytosol)|GO:0008897(holo-[acyl-carrier-protein] synthase activity)|GO:0015939(pantothenate metabolic process)|GO:0019878(lysine biosynthetic process via aminoadipic acid)|GO:0070062(extracellular exosome)	Homo sapiens aminoadipate-semialdehyde dehydrogenase-phosphopantetheinyl transferase (AASDHPPT), mRNA [NM_015423]	AASDHPPT
NM_005763	-0.0359428	-1.02523	7.31149	-0.486401	0.634183	0.917592	-6.49316	NM_005763	7.25326	7.25827	7.36605	7.25222	7.09869	7.25178	7.38289	7.25267	GO:0004753(saccharopine dehydrogenase activity)|GO:0005737(cytoplasm)|GO:0005739(mitochondrion)|GO:0005759(mitochondrial matrix)|GO:0006554(lysine catabolic process)|GO:0019878(lysine biosynthetic process via aminoadipic acid)|GO:0033512(L-lysine catabolic process to acetyl-CoA via saccharopine)|GO:0043231(intracellular membrane-bounded organelle)|GO:0047130(saccharopine dehydrogenase (NADP+, L-l…	Homo sapiens aminoadipate-semialdehyde synthase (AASS), mRNA [NM_005763]	AASS
NR_026961	-0.0433568	-1.03051	6.88594	-1.07262	0.30152	0.706658	-6.03513	NR_026961	6.89595	6.90802	6.90049	6.89671	6.85992	6.78545	6.92555	6.85681		Homo sapiens apoptosis associated transcript in bladder cancer (AATBC), long non-coding RNA [NR_026961]	AATBC
NM_012138	-0.121599	-1.08794	12.0946	-1.22397	0.241092	0.645404	-5.86825	NM_012138	12.2386	12.2937	11.967	12.1221	12.2118	11.9987	11.8124	12.1121	GO:0003723(RNA binding)|GO:0005515(protein binding)|GO:0005634(nucleus)|GO:0005654(nucleoplasm)|GO:0005730(nucleolus)|GO:0005737(cytoplasm)|GO:0005794(Golgi apparatus)|GO:0006357(regulation of transcription by RNA polymerase II)|GO:0006974(cellular response to DNA damage stimulus)|GO:0007346(regulation of mitotic cell cycle)|GO:0019901(protein kinase binding)|GO:0032929(negative regulation of sup…	Homo sapiens apoptosis antagonizing transcription factor (AATF), mRNA [NM_012138]	AATF
ENST00000417379	-0.013732	-1.00956	6.76086	-0.366584	0.719391	0.947057	-6.54622	ENST00000417379	6.71406	6.78198	6.76665	6.73137	6.73857	6.71161	6.68643	6.8025	GO:0004672(protein kinase activity)|GO:0004674(protein serine/threonine kinase activity)|GO:0004713(protein tyrosine kinase activity)|GO:0005515(protein binding)|GO:0005524(ATP binding)|GO:0005575(cellular_component)|GO:0006468(protein phosphorylation)|GO:0007420(brain development)|GO:0008150(biological_process)|GO:0016021(integral component of membrane)|GO:0038083(peptidyl-tyrosine autophosphory…	apoptosis associated tyrosine kinase [Source:HGNC Symbol;Acc:HGNC:21] [ENST00000417379]	AATK
NM_001080395	-0.00831176	-1.00578	6.85867	-0.220776	0.828443	0.974855	-6.59099	NM_001080395	6.88646	6.92147	6.82655	6.89671	6.8952	6.83684	6.86844	6.89747	GO:0004672(protein kinase activity)|GO:0004674(protein serine/threonine kinase activity)|GO:0004713(protein tyrosine kinase activity)|GO:0005515(protein binding)|GO:0005524(ATP binding)|GO:0005575(cellular_component)|GO:0006468(protein phosphorylation)|GO:0007420(brain development)|GO:0008150(biological_process)|GO:0016021(integral component of membrane)|GO:0038083(peptidyl-tyrosine autophosphory…	Homo sapiens apoptosis associated tyrosine kinase (AATK), transcript variant 1, mRNA [NM_001080395]	AATK
NM_000663	0.0417181	1.02934	6.90117	0.794861	0.439916	0.816918	-6.29153	NM_000663	6.86413	6.81909	6.94127	6.76325	6.87043	6.83427	6.95758	6.89234	GO:0001666(response to hypoxia)|GO:0003867(4-aminobutyrate transaminase activity)|GO:0005739(mitochondrion)|GO:0005759(mitochondrial matrix)|GO:0007568(aging)|GO:0007620(copulation)|GO:0007626(locomotory behavior)|GO:0009448(gamma-aminobutyric acid metabolic process)|GO:0009449(gamma-aminobutyric acid biosynthetic process)|GO:0009450(gamma-aminobutyric acid catabolic process)|GO:0010039(response …	Homo sapiens 4-aminobutyrate aminotransferase (ABAT), transcript variant 2, mRNA [NM_000663]	ABAT
NM_005502	1.10285	2.14778	7.03701	23.1912	1.33798e-12	2.14298e-08	17.1386	NM_005502	6.81269	6.77191	6.82526	6.81088	7.85041	7.88379	7.94742	7.95051	GO:0002790(peptide secretion)|GO:0005102(signaling receptor binding)|GO:0005319(lipid transporter activity)|GO:0005515(protein binding)|GO:0005524(ATP binding)|GO:0005768(endosome)|GO:0005789(endoplasmic reticulum membrane)|GO:0005794(Golgi apparatus)|GO:0005886(plasma membrane)|GO:0005887(integral component of plasma membrane)|GO:0006497(protein lipidation)|GO:0006869(lipid transport)|GO:0006911…	Homo sapiens ATP binding cassette subfamily A member 1 (ABCA1), mRNA [NM_005502]	ABCA1
ENST00000423487	0.372313	1.29443	6.64327	8.51464	6.41176e-07	0.000246383	6.41216	ENST00000423487	6.37395	6.39017	6.4078	6.33679	6.78872	6.73217	6.7151	6.76197	GO:0002790(peptide secretion)|GO:0005102(signaling receptor binding)|GO:0005319(lipid transporter activity)|GO:0005515(protein binding)|GO:0005524(ATP binding)|GO:0005768(endosome)|GO:0005789(endoplasmic reticulum membrane)|GO:0005794(Golgi apparatus)|GO:0005886(plasma membrane)|GO:0005887(integral component of plasma membrane)|GO:0006497(protein lipidation)|GO:0006869(lipid transport)|GO:0006911…	ATP binding cassette subfamily A member 1 [Source:HGNC Symbol;Acc:HGNC:29] [ENST00000423487]	ABCA1
NM_080282	-0.0019702	-1.00137	6.77406	-0.0487385	0.961814	0.99672	-6.61534	NM_080282	6.81698	6.7211	6.76114	6.76529	6.81698	6.79807	6.73767	6.7039	GO:0005319(lipid transporter activity)|GO:0005524(ATP binding)|GO:0006869(lipid transport)|GO:0016021(integral component of membrane)|GO:0016887(ATPase activity)|GO:0042626(ATPase-coupled transmembrane transporter activity)|GO:0043231(intracellular membrane-bounded organelle)|GO:0055085(transmembrane transport)	Homo sapiens ATP binding cassette subfamily A member 10 (ABCA10), transcript variant 1, mRNA [NM_080282]	ABCA10
NR_002451	-0.25417	-1.19265	7.80992	-2.42005	0.0296503	0.240696	-4.04949	NR_002451	7.8694	8.0135	8.45398	7.9805	7.73196	7.86998	7.89907	7.79969	GO:0005524(ATP binding)|GO:0016021(integral component of membrane)|GO:0016887(ATPase activity)|GO:0042626(ATPase-coupled transmembrane transporter activity)|GO:0055085(transmembrane transport)	Homo sapiens ATP binding cassette subfamily A member 11, pseudogene (ABCA11P), non-coding RNA [NR_002451]	ABCA11P
NM_173076	-0.0787835	-1.05613	6.77281	-1.54418	0.144767	0.524523	-5.45935	NM_173076	6.87748	6.86921	6.78423	6.69174	6.79726	6.73217	6.67419	6.7039	GO:0005102(signaling receptor binding)|GO:0005319(lipid transporter activity)|GO:0005515(protein binding)|GO:0005524(ATP binding)|GO:0005737(cytoplasm)|GO:0005829(cytosol)|GO:0005886(plasma membrane)|GO:0006869(lipid transport)|GO:0010875(positive regulation of cholesterol efflux)|GO:0016021(integral component of membrane)|GO:0016887(ATPase activity)|GO:0019725(cellular homeostasis)|GO:0031424(ke…	Homo sapiens ATP binding cassette subfamily A member 12 (ABCA12), transcript variant 1, mRNA [NM_173076]	ABCA12
NM_152701	0.316981	1.24572	6.86205	2.47044	0.0269092	0.228458	-3.95921	NM_152701	6.74819	6.71467	6.8005	6.78545	7.37069	6.82893	6.73005	7.38707	GO:0005319(lipid transporter activity)|GO:0005524(ATP binding)|GO:0005886(plasma membrane)|GO:0006869(lipid transport)|GO:0016021(integral component of membrane)|GO:0016887(ATPase activity)|GO:0030667(secretory granule membrane)|GO:0035577(azurophil granule membrane)|GO:0042626(ATPase-coupled transmembrane transporter activity)|GO:0043231(intracellular membrane-bounded organelle)|GO:0043312(neutr…	Homo sapiens ATP binding cassette subfamily A member 13 (ABCA13), mRNA [NM_152701]	ABCA13
ENST00000512848	-0.0306142	-1.02145	8.18134	-0.32713	0.748393	0.955795	-6.5605	ENST00000512848	8.35232	8.39707	8.42187	8.42088	8.33929	8.50445	8.36694	8.25901		ATP binding cassette subfamily A member 17, pseudogene [Source:HGNC Symbol;Acc:HGNC:32972] [ENST00000512848]	ABCA17P
NM_001606	0.0177343	1.01237	7.11585	0.176205	0.862647	0.980422	-6.60027	NM_001606	7.06979	7.05087	7.06979	7.01542	7.042	7.0612	7.09077	7.08281	GO:0000166(nucleotide binding)|GO:0005319(lipid transporter activity)|GO:0005524(ATP binding)|GO:0005764(lysosome)|GO:0005765(lysosomal membrane)|GO:0005768(endosome)|GO:0005815(microtubule organizing center)|GO:0005886(plasma membrane)|GO:0006357(regulation of transcription by RNA polymerase II)|GO:0006629(lipid metabolic process)|GO:0006869(lipid transport)|GO:0007626(locomotory behavior)|GO:00…	Homo sapiens ATP binding cassette subfamily A member 2 (ABCA2), transcript variant 1, mRNA [NM_001606]	ABCA2
NM_001089	0.571429	1.486	9.80157	4.87703	0.000242124	0.0120434	0.617519	NM_001089	9.62551	9.41317	9.50066	9.16066	10.2645	9.83116	10.0354	9.85467	GO:0005319(lipid transporter activity)|GO:0005524(ATP binding)|GO:0005615(extracellular space)|GO:0005886(plasma membrane)|GO:0006869(lipid transport)|GO:0016021(integral component of membrane)|GO:0016887(ATPase activity)|GO:0042493(response to drug)|GO:0042626(ATPase-coupled transmembrane transporter activity)|GO:0043231(intracellular membrane-bounded organelle)|GO:0044267(cellular protein metab…	Homo sapiens ATP binding cassette subfamily A member 3 (ABCA3), mRNA [NM_001089]	ABCA3
NM_000350	0.0626223	1.04436	6.75189	1.55102	0.143126	0.522419	-5.44986	NM_000350	6.68956	6.69349	6.74819	6.69174	6.79726	6.74693	6.77273	6.75656	GO:0001523(retinoid metabolic process)|GO:0005215(transporter activity)|GO:0005319(lipid transporter activity)|GO:0005524(ATP binding)|GO:0005548(phospholipid transporter activity)|GO:0005783(endoplasmic reticulum)|GO:0005887(integral component of plasma membrane)|GO:0006649(phospholipid transfer to membrane)|GO:0006869(lipid transport)|GO:0007601(visual perception)|GO:0007603(phototransduction, …	Homo sapiens ATP binding cassette subfamily A member 4 (ABCA4), mRNA [NM_000350]	ABCA4
NM_018672	0.113544	1.08188	9.74181	1.0093	0.329897	0.731248	-6.09943	NM_018672	9.38096	9.50538	9.59815	9.72947	9.46976	9.79778	9.66152	9.73907	GO:0000139(Golgi membrane)|GO:0005319(lipid transporter activity)|GO:0005524(ATP binding)|GO:0005764(lysosome)|GO:0005765(lysosomal membrane)|GO:0005770(late endosome)|GO:0005794(Golgi apparatus)|GO:0006869(lipid transport)|GO:0010745(negative regulation of macrophage derived foam cell differentiation)|GO:0016021(integral component of membrane)|GO:0016887(ATPase activity)|GO:0031902(late endosome…	Homo sapiens ATP binding cassette subfamily A member 5 (ABCA5), transcript variant 1, mRNA [NM_018672]	ABCA5
ENST00000590645	0.0311368	1.02182	6.81757	0.854562	0.40713	0.793942	-6.24215	ENST00000590645	6.80615	6.74777	6.79563	6.77931	6.83684	6.80977	6.77273	6.83408	GO:0005319(lipid transporter activity)|GO:0005524(ATP binding)|GO:0005654(nucleoplasm)|GO:0005886(plasma membrane)|GO:0006869(lipid transport)|GO:0016021(integral component of membrane)|GO:0016887(ATPase activity)|GO:0042626(ATPase-coupled transmembrane transporter activity)|GO:0043231(intracellular membrane-bounded organelle)|GO:0055085(transmembrane transport)	ATP binding cassette subfamily A member 6 [Source:HGNC Symbol;Acc:HGNC:36] [ENST00000590645]	ABCA6
NM_080284	0.100522	1.07216	6.8186	1.68293	0.114469	0.47602	-5.26126	NM_080284	6.64836	6.62159	6.78423	6.88493	6.84784	6.86341	6.78054	6.84941	GO:0005319(lipid transporter activity)|GO:0005524(ATP binding)|GO:0005654(nucleoplasm)|GO:0005886(plasma membrane)|GO:0006869(lipid transport)|GO:0016021(integral component of membrane)|GO:0016887(ATPase activity)|GO:0042626(ATPase-coupled transmembrane transporter activity)|GO:0043231(intracellular membrane-bounded organelle)|GO:0055085(transmembrane transport)	Homo sapiens ATP binding cassette subfamily A member 6 (ABCA6), mRNA [NM_080284]	ABCA6
NM_019112	0.0316507	1.02218	7.43963	0.382338	0.707932	0.943422	-6.54008	NM_019112	7.26679	7.18797	7.27554	7.29203	7.24466	7.33064	7.35659	7.21705	GO:0000139(Golgi membrane)|GO:0001891(phagocytic cup)|GO:0005319(lipid transporter activity)|GO:0005524(ATP binding)|GO:0005783(endoplasmic reticulum)|GO:0005794(Golgi apparatus)|GO:0005886(plasma membrane)|GO:0006869(lipid transport)|GO:0006909(phagocytosis)|GO:0007613(memory)|GO:0009986(cell surface)|GO:0010875(positive regulation of cholesterol efflux)|GO:0016021(integral component of membrane…	Homo sapiens ATP binding cassette subfamily A member 7 (ABCA7), mRNA [NM_019112]	ABCA7
NM_007168	0.0370998	1.02605	6.68803	0.736807	0.473365	0.836842	-6.33641	NM_007168	6.64836	6.7603	6.74483	6.65777	6.86689	6.64971	6.74609	6.69697	GO:0005319(lipid transporter activity)|GO:0005524(ATP binding)|GO:0005886(plasma membrane)|GO:0006869(lipid transport)|GO:0016021(integral component of membrane)|GO:0016887(ATPase activity)|GO:0042626(ATPase-coupled transmembrane transporter activity)|GO:0043231(intracellular membrane-bounded organelle)|GO:0055085(transmembrane transport)	Homo sapiens ATP binding cassette subfamily A member 8 (ABCA8), transcript variant 2, mRNA [NM_007168]	ABCA8
NM_080283	0.108197	1.07788	6.75389	0.738602	0.472307	0.836342	-6.33507	NM_080283	6.59751	6.51871	6.66009	6.59305	6.66796	6.64625	6.68423	6.80371	GO:0005319(lipid transporter activity)|GO:0005524(ATP binding)|GO:0006869(lipid transport)|GO:0016021(integral component of membrane)|GO:0016887(ATPase activity)|GO:0042626(ATPase-coupled transmembrane transporter activity)|GO:0043231(intracellular membrane-bounded organelle)|GO:0055085(transmembrane transport)	Homo sapiens ATP binding cassette subfamily A member 9 (ABCA9), mRNA [NM_080283]	ABCA9
NM_000927	-0.0295868	-1.02072	6.66343	-0.999926	0.334258	0.734583	-6.10867	NM_000927	6.68973	6.65396	6.70168	6.66777	6.69059	6.64248	6.63526	6.62646	GO:0000086(G2/M transition of mitotic cell cycle)|GO:0005215(transporter activity)|GO:0005515(protein binding)|GO:0005524(ATP binding)|GO:0005886(plasma membrane)|GO:0008559(ATPase-coupled xenobiotic transmembrane transporter activity)|GO:0009986(cell surface)|GO:0015562(efflux transmembrane transporter activity)|GO:0016020(membrane)|GO:0016021(integral component of membrane)|GO:0016324(apical pl…	Homo sapiens ATP binding cassette subfamily B member 1 (ABCB1), transcript variant 3, mRNA [NM_000927]	ABCB1
NM_012089	-0.00561761	-1.0039	8.69915	-0.0538804	0.957789	0.996579	-6.61506	NM_012089	8.46941	8.50691	8.41223	8.71842	8.51247	8.70632	8.32555	8.54015	GO:0005515(protein binding)|GO:0005524(ATP binding)|GO:0005743(mitochondrial inner membrane)|GO:0006839(mitochondrial transport)|GO:0016887(ATPase activity)|GO:0032592(integral component of mitochondrial membrane)|GO:0042626(ATPase-coupled transmembrane transporter activity)|GO:0042802(identical protein binding)|GO:0055085(transmembrane transport)	Homo sapiens ATP binding cassette subfamily B member 10 (ABCB10), mRNA [NM_012089]	ABCB10
NM_003742	-0.0324767	-1.02277	6.52843	-0.652568	0.524569	0.864525	-6.3959	NM_003742	6.50631	6.56081	6.53625	6.57412	6.42233	6.51914	6.49785	6.60825	GO:0005215(transporter activity)|GO:0005515(protein binding)|GO:0005524(ATP binding)|GO:0005768(endosome)|GO:0005886(plasma membrane)|GO:0005887(integral component of plasma membrane)|GO:0006631(fatty acid metabolic process)|GO:0006699(bile acid biosynthetic process)|GO:0006855(drug transmembrane transport)|GO:0008206(bile acid metabolic process)|GO:0008554(sodium transmembrane transporter activi…	Homo sapiens ATP binding cassette subfamily B member 11 (ABCB11), mRNA [NM_003742]	ABCB11
NM_018850	0.0469106	1.03305	6.68046	1.23209	0.238138	0.641737	-5.85879	NM_018850	6.64836	6.62617	6.66133	6.70693	6.71768	6.75989	6.7151	6.63776	GO:0005515(protein binding)|GO:0005524(ATP binding)|GO:0005548(phospholipid transporter activity)|GO:0005654(nucleoplasm)|GO:0005737(cytoplasm)|GO:0005829(cytosol)|GO:0005886(plasma membrane)|GO:0005887(integral component of plasma membrane)|GO:0005925(focal adhesion)|GO:0006629(lipid metabolic process)|GO:0015629(actin cytoskeleton)|GO:0016020(membrane)|GO:0016021(integral component of membrane)…	Homo sapiens ATP binding cassette subfamily B member 4 (ABCB4), transcript variant C, mRNA [NM_018850]	ABCB4
NM_178559	0.118788	1.08582	6.73208	1.8212	0.0899347	0.42385	-5.05288	NM_178559	6.53576	6.77602	6.66133	6.50184	6.71768	6.80977	6.69262	6.73005	GO:0001654(eye development)|GO:0005524(ATP binding)|GO:0005886(plasma membrane)|GO:0005887(integral component of plasma membrane)|GO:0015562(efflux transmembrane transporter activity)|GO:0016021(integral component of membrane)|GO:0016887(ATPase activity)|GO:0030154(cell differentiation)|GO:0042391(regulation of membrane potential)|GO:0042626(ATPase-coupled transmembrane transporter activity)|GO:0…	Homo sapiens ATP binding cassette subfamily B member 5 (ABCB5), transcript variant 2, mRNA [NM_178559]	ABCB5
NM_005689	-0.109095	-1.07855	10.6881	-1.43384	0.173498	0.562005	-5.60825	NM_005689	10.589	10.5463	10.6202	10.5334	10.4737	10.3847	10.6394	10.3547	GO:0000139(Golgi membrane)|GO:0005524(ATP binding)|GO:0005654(nucleoplasm)|GO:0005739(mitochondrion)|GO:0005740(mitochondrial envelope)|GO:0005741(mitochondrial outer membrane)|GO:0005768(endosome)|GO:0005774(vacuolar membrane)|GO:0005783(endoplasmic reticulum)|GO:0005789(endoplasmic reticulum membrane)|GO:0005794(Golgi apparatus)|GO:0005829(cytosol)|GO:0005886(plasma membrane)|GO:0006779(porphyr…	Homo sapiens ATP binding cassette subfamily B member 6 (Langereis blood group) (ABCB6), transcript variant 1, mRNA [NM_005689]	ABCB6
NM_004299	-0.0421462	-1.02964	10.1933	-0.294785	0.772469	0.963411	-6.57101	NM_004299	9.79462	9.9356	10.0157	10.04	9.73055	9.92321	10.0902	9.87335	GO:0005515(protein binding)|GO:0005524(ATP binding)|GO:0005743(mitochondrial inner membrane)|GO:0006879(cellular iron ion homeostasis)|GO:0015232(heme transmembrane transporter activity)|GO:0015886(heme transport)|GO:0016021(integral component of membrane)|GO:0016887(ATPase activity)|GO:0042626(ATPase-coupled transmembrane transporter activity)|GO:0055085(transmembrane transport)	Homo sapiens ATP binding cassette subfamily B member 7 (ABCB7), transcript variant 1, mRNA [NM_004299]	ABCB7
NM_007188	0.0686628	1.04874	7.23755	1.27602	0.22264	0.624284	-5.80675	NM_007188	7.09077	7.04251	7.14466	7.07448	7.16867	7.22008	7.1113	7.12703	GO:0005515(protein binding)|GO:0005524(ATP binding)|GO:0005654(nucleoplasm)|GO:0005730(nucleolus)|GO:0005739(mitochondrion)|GO:0005743(mitochondrial inner membrane)|GO:0016021(integral component of membrane)|GO:0016887(ATPase activity)|GO:0031966(mitochondrial membrane)|GO:0042626(ATPase-coupled transmembrane transporter activity)|GO:0043190(ATP-binding cassette (ABC) transporter complex)|GO:0055…	Homo sapiens ATP binding cassette subfamily B member 8 (ABCB8), transcript variant 2, mRNA [NM_007188]	ABCB8
NM_019625	0.00174865	1.00121	7.02597	0.0167607	0.986863	0.998966	-6.61644	NM_019625	7.03888	7.05274	7.07801	6.97852	7.0353	7.00255	7.06044	7.05685	GO:0002474(antigen processing and presentation of peptide antigen via MHC class I)|GO:0005515(protein binding)|GO:0005524(ATP binding)|GO:0005764(lysosome)|GO:0005765(lysosomal membrane)|GO:0005769(early endosome)|GO:0005783(endoplasmic reticulum)|GO:0015031(protein transport)|GO:0015433(ATPase-coupled peptide antigen transmembrane transporter activity)|GO:0015440(ATPase-coupled peptide transmemb…	Homo sapiens ATP binding cassette subfamily B member 9 (ABCB9), transcript variant 1, mRNA [NM_019625]	ABCB9
NM_004996	-0.166781	-1.12255	9.14632	-1.61831	0.127818	0.498694	-5.35495	NM_004996	9.0273	9.20346	8.97208	9.17075	8.9719	8.95701	8.77417	9.00339	GO:0005524(ATP binding)|GO:0005886(plasma membrane)|GO:0005887(integral component of plasma membrane)|GO:0006691(leukotriene metabolic process)|GO:0008559(ATPase-coupled xenobiotic transmembrane transporter activity)|GO:0009235(cobalamin metabolic process)|GO:0009925(basal plasma membrane)|GO:0015420(ATPase-coupled vitamin B12 transmembrane transporter activity)|GO:0015431(ATPase-coupled glutathi…	Homo sapiens ATP binding cassette subfamily C member 1 (ABCC1), mRNA [NM_004996]	ABCC1
NM_033450	0.065863	1.04671	7.62368	0.941755	0.36223	0.758938	-6.1643	NM_033450	7.83338	7.71489	7.84764	7.7196	7.89803	7.73767	7.92249	7.82078	GO:0005524(ATP binding)|GO:0005765(lysosomal membrane)|GO:0005886(plasma membrane)|GO:0016020(membrane)|GO:0016021(integral component of membrane)|GO:0016887(ATPase activity)|GO:0042626(ATPase-coupled transmembrane transporter activity)|GO:0055085(transmembrane transport)	Homo sapiens ATP binding cassette subfamily C member 10 (ABCC10), transcript variant MRP7A, mRNA [NM_033450]	ABCC10
NM_033151	-0.0411688	-1.02895	6.62127	-0.681039	0.506917	0.85559	-6.37655	NM_033151	6.59479	6.64746	6.80655	6.64971	6.54255	6.62159	6.59572	6.77396	GO:0005524(ATP binding)|GO:0005774(vacuolar membrane)|GO:0005886(plasma membrane)|GO:0005887(integral component of plasma membrane)|GO:0008514(organic anion transmembrane transporter activity)|GO:0015216(purine nucleotide transmembrane transporter activity)|GO:0015711(organic anion transport)|GO:0015865(purine nucleotide transport)|GO:0016020(membrane)|GO:0016887(ATPase activity)|GO:0030659(cytop…	Homo sapiens ATP binding cassette subfamily C member 11 (ABCC11), transcript variant 2, mRNA [NM_033151]	ABCC11
NM_033226	0.00350326	1.00243	6.57111	0.0863106	0.932438	0.993274	-6.61267	NM_033226	6.55746	6.6407	6.52405	6.53041	6.59479	6.60733	6.51521	6.5493	GO:0005524(ATP binding)|GO:0016020(membrane)|GO:0016021(integral component of membrane)|GO:0016887(ATPase activity)|GO:0042626(ATPase-coupled transmembrane transporter activity)|GO:0055085(transmembrane transport)	Homo sapiens ATP binding cassette subfamily C member 12 (ABCC12), mRNA [NM_033226]	ABCC12
NR_003087	-0.036106	-1.02534	6.77568	-0.596886	0.56008	0.882923	-6.4315	NR_003087	6.70154	6.71867	6.71477	7.01015	6.7426	6.78055	6.77288	6.70467		Homo sapiens ATP binding cassette subfamily C member 13 (pseudogene) (ABCC13), transcript variant A, non-coding RNA [NR_003087]	ABCC13
NR_003088	-0.00585363	-1.00407	6.58698	-0.102697	0.919655	0.992013	-6.61104	NR_003088	6.68956	6.54641	6.57648	6.53041	6.44605	6.61149	6.53187	6.73005		Homo sapiens ATP binding cassette subfamily C member 13 (pseudogene) (ABCC13), transcript variant D, non-coding RNA [NR_003088]	ABCC13
NM_000392	-0.115205	-1.08313	7.5074	-1.53937	0.14593	0.525985	-5.46601	NM_000392	7.302	7.23182	7.37548	7.28718	7.15281	7.20786	7.21975	7.15524	GO:0005515(protein binding)|GO:0005524(ATP binding)|GO:0005886(plasma membrane)|GO:0005887(integral component of plasma membrane)|GO:0006855(drug transmembrane transport)|GO:0006979(response to oxidative stress)|GO:0007565(female pregnancy)|GO:0008514(organic anion transmembrane transporter activity)|GO:0008559(ATPase-coupled xenobiotic transmembrane transporter activity)|GO:0009408(response to h…	Homo sapiens ATP binding cassette subfamily C member 2 (ABCC2), mRNA [NM_000392]	ABCC2
NM_003786	1.34089	2.53307	9.11044	8.71842	4.83314e-07	0.000209552	6.68125	NM_003786	8.16514	8.07882	8.30592	8.23684	9.48702	9.31883	9.47472	9.86969	GO:0005524(ATP binding)|GO:0005886(plasma membrane)|GO:0006855(drug transmembrane transport)|GO:0008559(ATPase-coupled xenobiotic transmembrane transporter activity)|GO:0015432(ATPase-coupled bile acid transmembrane transporter activity)|GO:0015721(bile acid and bile salt transport)|GO:0015722(canalicular bile acid transport)|GO:0016020(membrane)|GO:0016021(integral component of membrane)|GO:0016…	Homo sapiens ATP binding cassette subfamily C member 3 (ABCC3), transcript variant 1, mRNA [NM_003786]	ABCC3
NM_005845	-0.0121381	-1.00845	7.40981	-0.126563	0.90108	0.988389	-6.60817	NM_005845	7.34956	7.4197	7.38492	7.46811	7.36222	7.49773	7.29462	7.41917	GO:0002576(platelet degranulation)|GO:0005515(protein binding)|GO:0005524(ATP binding)|GO:0005886(plasma membrane)|GO:0010243(response to organonitrogen compound)|GO:0014070(response to organic cyclic compound)|GO:0015562(efflux transmembrane transporter activity)|GO:0015662(ion transmembrane transporter activity, phosphorylative mechanism)|GO:0016020(membrane)|GO:0016021(integral component of me…	Homo sapiens ATP binding cassette subfamily C member 4 (ABCC4), transcript variant 1, mRNA [NM_005845]	ABCC4
NM_005688	-0.0239301	-1.01673	8.77088	-0.334518	0.74293	0.954237	-6.55795	NM_005688	8.80613	8.72177	8.85385	8.67923	8.67078	8.80283	8.7287	8.76295	GO:0005524(ATP binding)|GO:0005796(Golgi lumen)|GO:0005886(plasma membrane)|GO:0005887(integral component of plasma membrane)|GO:0008514(organic anion transmembrane transporter activity)|GO:0010008(endosome membrane)|GO:0015562(efflux transmembrane transporter activity)|GO:0015711(organic anion transport)|GO:0016020(membrane)|GO:0016323(basolateral plasma membrane)|GO:0016324(apical plasma membra…	Homo sapiens ATP binding cassette subfamily C member 5 (ABCC5), transcript variant 1, mRNA [NM_005688]	ABCC5
ENST00000446941	-0.090047	-1.0644	8.16159	-0.78055	0.448019	0.820526	-6.30288	ENST00000446941	7.85536	7.88493	8.00035	7.97307	7.78831	7.98824	7.7122	7.86477	GO:0005524(ATP binding)|GO:0005796(Golgi lumen)|GO:0005886(plasma membrane)|GO:0005887(integral component of plasma membrane)|GO:0008514(organic anion transmembrane transporter activity)|GO:0010008(endosome membrane)|GO:0015562(efflux transmembrane transporter activity)|GO:0015711(organic anion transport)|GO:0016020(membrane)|GO:0016323(basolateral plasma membrane)|GO:0016324(apical plasma membra…	ATP binding cassette subfamily C member 5 [Source:HGNC Symbol;Acc:HGNC:56] [ENST00000446941]	ABCC5
NM_001079528	-0.348157	-1.27293	8.05894	-2.1811	0.04666	0.309232	-4.46675	NM_001079528	7.99683	8.36201	8.44611	8.12944	7.70714	7.90501	8.12993	7.79969	GO:0005215(transporter activity)|GO:0005524(ATP binding)|GO:0005654(nucleoplasm)|GO:0005789(endoplasmic reticulum membrane)|GO:0005886(plasma membrane)|GO:0007601(visual perception)|GO:0016020(membrane)|GO:0016021(integral component of membrane)|GO:0016323(basolateral plasma membrane)|GO:0016324(apical plasma membrane)|GO:0016328(lateral plasma membrane)|GO:0016887(ATPase activity)|GO:0042493(res…	Homo sapiens ATP binding cassette subfamily C member 6 (ABCC6), transcript variant 2, mRNA [NM_001079528]	ABCC6
NM_001351800	-0.126084	-1.09133	6.80879	-1.46106	0.166	0.552137	-5.57226	NM_001351800	7.24326	6.70048	6.79985	6.81279	6.76914	6.76118	6.70649	6.81523	GO:0005215(transporter activity)|GO:0005524(ATP binding)|GO:0005654(nucleoplasm)|GO:0005789(endoplasmic reticulum membrane)|GO:0005886(plasma membrane)|GO:0007601(visual perception)|GO:0016020(membrane)|GO:0016021(integral component of membrane)|GO:0016323(basolateral plasma membrane)|GO:0016324(apical plasma membrane)|GO:0016328(lateral plasma membrane)|GO:0016887(ATPase activity)|GO:0042493(res…	Homo sapiens ATP binding cassette subfamily C member 6 (ABCC6), transcript variant 3, mRNA [NM_001351800]	ABCC6
NM_000352	-0.140319	-1.10215	6.72781	-1.3517	0.197835	0.591928	-5.71378	NM_000352	6.58073	6.60038	7.22822	6.70693	6.66311	6.61149	6.62753	6.65284	GO:0005267(potassium channel activity)|GO:0005524(ATP binding)|GO:0005886(plasma membrane)|GO:0006813(potassium ion transport)|GO:0008281(sulfonylurea receptor activity)|GO:0008282(inward rectifying potassium channel)|GO:0015272(ATP-activated inward rectifier potassium channel activity)|GO:0016020(membrane)|GO:0016887(ATPase activity)|GO:0019829(ATPase-coupled cation transmembrane transporter act…	Homo sapiens ATP binding cassette subfamily C member 8 (ABCC8), transcript variant 2, mRNA [NM_000352]	ABCC8
NM_005691	0.0582147	1.04118	6.61957	1.52028	0.150623	0.531329	-5.49228	NM_005691	6.56588	6.61374	6.60848	6.5157	6.68727	6.61183	6.56272	6.67484	GO:0005261(cation channel activity)|GO:0005267(potassium channel activity)|GO:0005524(ATP binding)|GO:0005886(plasma membrane)|GO:0008281(sulfonylurea receptor activity)|GO:0008282(inward rectifying potassium channel)|GO:0015272(ATP-activated inward rectifier potassium channel activity)|GO:0015459(potassium channel regulator activity)|GO:0016020(membrane)|GO:0016887(ATPase activity)|GO:0019829(AT…	Homo sapiens ATP binding cassette subfamily C member 9 (ABCC9), transcript variant SUR2A, mRNA [NM_005691]	ABCC9
NM_020297	-0.0701987	-1.04986	6.77093	-0.768169	0.455105	0.825316	-6.31255	NM_020297	6.73682	6.77066	6.74819	6.92741	6.70434	6.82496	6.64295	6.73005	GO:0005261(cation channel activity)|GO:0005267(potassium channel activity)|GO:0005524(ATP binding)|GO:0005886(plasma membrane)|GO:0008281(sulfonylurea receptor activity)|GO:0008282(inward rectifying potassium channel)|GO:0015272(ATP-activated inward rectifier potassium channel activity)|GO:0015459(potassium channel regulator activity)|GO:0016020(membrane)|GO:0016887(ATPase activity)|GO:0019829(AT…	Homo sapiens ATP binding cassette subfamily C member 9 (ABCC9), transcript variant SUR2B, mRNA [NM_020297]	ABCC9
NM_000033	-0.124813	-1.09037	8.96688	-1.61558	0.128412	0.49987	-5.35887	NM_000033	8.78658	8.72601	8.71966	8.67948	8.69316	8.52234	8.57979	8.61718	GO:0002082(regulation of oxidative phosphorylation)|GO:0005324(long-chain fatty acid transporter activity)|GO:0005515(protein binding)|GO:0005524(ATP binding)|GO:0005737(cytoplasm)|GO:0005765(lysosomal membrane)|GO:0005777(peroxisome)|GO:0005778(peroxisomal membrane)|GO:0005779(integral component of peroxisomal membrane)|GO:0005789(endoplasmic reticulum membrane)|GO:0005829(cytosol)|GO:0006635(fa…	Homo sapiens ATP binding cassette subfamily D member 1 (ABCD1), mRNA [NM_000033]	ABCD1
NM_005164	0.0686375	1.04873	6.71142	1.44503	0.170382	0.557482	-5.59351	NM_005164	6.68956	6.70174	6.51225	6.70693	6.70434	6.67198	6.77273	6.73598	GO:0000038(very long-chain fatty acid metabolic process)|GO:0005324(long-chain fatty acid transporter activity)|GO:0005515(protein binding)|GO:0005524(ATP binding)|GO:0005777(peroxisome)|GO:0005778(peroxisomal membrane)|GO:0005829(cytosol)|GO:0006635(fatty acid beta-oxidation)|GO:0007031(peroxisome organization)|GO:0015910(long-chain fatty acid import into peroxisome)|GO:0016021(integral componen…	Homo sapiens ATP binding cassette subfamily D member 2 (ABCD2), mRNA [NM_005164]	ABCD2
NM_002858	0.0361618	1.02538	8.79675	0.316414	0.756341	0.95811	-6.5641	NM_002858	8.59332	8.59535	8.84161	8.6335	8.60596	8.88312	8.59426	8.72509	GO:0005324(long-chain fatty acid transporter activity)|GO:0005515(protein binding)|GO:0005524(ATP binding)|GO:0005739(mitochondrion)|GO:0005777(peroxisome)|GO:0005778(peroxisomal membrane)|GO:0005782(peroxisomal matrix)|GO:0005829(cytosol)|GO:0006633(fatty acid biosynthetic process)|GO:0006635(fatty acid beta-oxidation)|GO:0007031(peroxisome organization)|GO:0014070(response to organic cyclic com…	Homo sapiens ATP binding cassette subfamily D member 3 (ABCD3), transcript variant 1, mRNA [NM_002858]	ABCD3
NM_005050	0.0488241	1.03442	8.82952	0.249378	0.806677	0.970469	-6.58394	NM_005050	8.57979	8.78525	8.80569	8.71167	8.58942	8.97665	8.7319	8.77972	GO:0005324(long-chain fatty acid transporter activity)|GO:0005515(protein binding)|GO:0005524(ATP binding)|GO:0005765(lysosomal membrane)|GO:0005777(peroxisome)|GO:0005778(peroxisomal membrane)|GO:0005789(endoplasmic reticulum membrane)|GO:0006635(fatty acid beta-oxidation)|GO:0007031(peroxisome organization)|GO:0009235(cobalamin metabolic process)|GO:0015910(long-chain fatty acid import into per…	Homo sapiens ATP binding cassette subfamily D member 4 (ABCD4), transcript variant 1, mRNA [NM_005050]	ABCD4
NM_002940	-0.165483	-1.12154	10.6229	-1.39921	0.18344	0.574155	-5.65331	NM_002940	10.9384	10.937	10.8242	10.8361	10.6592	10.8095	10.6278	10.7773	GO:0000054(ribosomal subunit export from nucleus)|GO:0005506(iron ion binding)|GO:0005515(protein binding)|GO:0005524(ATP binding)|GO:0005737(cytoplasm)|GO:0005739(mitochondrion)|GO:0005759(mitochondrial matrix)|GO:0005829(cytosol)|GO:0005852(eukaryotic translation initiation factor 3 complex)|GO:0006413(translational initiation)|GO:0006415(translational termination)|GO:0016020(membrane)|GO:00160…	Homo sapiens ATP binding cassette subfamily E member 1 (ABCE1), transcript variant 1, mRNA [NM_002940]	ABCE1
NM_001025091	-0.124807	-1.09036	12.001	-1.33211	0.204031	0.600877	-5.73824	NM_001025091	12.4464	12.2915	12.2993	12.3034	12.4672	12.0816	12.1123	12.1802	GO:0003723(RNA binding)|GO:0005515(protein binding)|GO:0005524(ATP binding)|GO:0005635(nuclear envelope)|GO:0005654(nucleoplasm)|GO:0005829(cytosol)|GO:0005840(ribosome)|GO:0006412(translation)|GO:0006954(inflammatory response)|GO:0008135(translation factor activity, RNA binding)|GO:0016020(membrane)|GO:0016887(ATPase activity)|GO:0055085(transmembrane transport)	Homo sapiens ATP binding cassette subfamily F member 1 (ABCF1), transcript variant 1, mRNA [NM_001025091]	ABCF1
NM_007189	-0.213448	-1.15946	8.77751	-1.3246	0.206448	0.604161	-5.74755	NM_007189	8.85827	8.73904	8.56807	8.51262	8.51908	8.48771	8.31111	8.50631	GO:0005524(ATP binding)|GO:0016020(membrane)|GO:0016887(ATPase activity)	Homo sapiens ATP binding cassette subfamily F member 2 (ABCF2), mRNA [NM_007189]	ABCF2
NM_005692	-0.268625	-1.20466	10.7101	-2.77899	0.0147392	0.162563	-3.39258	NM_005692	10.5675	10.5468	10.4721	10.3788	10.551	9.97592	10.2157	10.1482		Homo sapiens ABCF2-H2BE1 readthrough (ABCF2-H2BE1), transcript variant 1, mRNA [NM_005692]	ABCF2-H2BE1
NM_018358	-0.200726	-1.14928	10.5259	-0.925119	0.370522	0.76478	-6.17967	NM_018358	11.287	11.1957	11.141	11.1119	11.1911	10.8811	10.9407	10.9198	GO:0005515(protein binding)|GO:0005524(ATP binding)|GO:0016020(membrane)|GO:0016887(ATPase activity)|GO:0045296(cadherin binding)|GO:0051607(defense response to virus)	Homo sapiens ATP binding cassette subfamily F member 3 (ABCF3), transcript variant 1, mRNA [NM_018358]	ABCF3
NM_016818	0.0605147	1.04284	6.79609	1.20346	0.248685	0.653671	-5.89192	NM_016818	6.7719	6.69349	6.67596	6.73682	6.77066	6.80494	6.81458	6.73005	GO:0000139(Golgi membrane)|GO:0005515(protein binding)|GO:0005524(ATP binding)|GO:0005543(phospholipid binding)|GO:0005739(mitochondrion)|GO:0005768(endosome)|GO:0005789(endoplasmic reticulum membrane)|GO:0005794(Golgi apparatus)|GO:0005886(plasma membrane)|GO:0008203(cholesterol metabolic process)|GO:0009897(external side of plasma membrane)|GO:0010033(response to organic substance)|GO:0010745(n…	Homo sapiens ATP binding cassette subfamily G member 1 (ABCG1), transcript variant 2, mRNA [NM_016818]	ABCG1
XM_024452141	-0.00265179	-1.00184	6.71211	-0.0517163	0.959483	0.996579	-6.61518	XM_024452141	6.65283	6.57224	6.65708	6.65234	6.62044	6.64493	6.66318	6.59533	GO:0000139(Golgi membrane)|GO:0005515(protein binding)|GO:0005524(ATP binding)|GO:0005543(phospholipid binding)|GO:0005739(mitochondrion)|GO:0005768(endosome)|GO:0005789(endoplasmic reticulum membrane)|GO:0005794(Golgi apparatus)|GO:0005886(plasma membrane)|GO:0008203(cholesterol metabolic process)|GO:0009897(external side of plasma membrane)|GO:0010033(response to organic substance)|GO:0010745(n…	PREDICTED: Homo sapiens ATP binding cassette subfamily G member 1 (ABCG1), transcript variant X3, mRNA [XM_024452141]	ABCG1
NM_004827	0.0470969	1.03318	7.215	0.138033	0.892173	0.986694	-6.60657	NM_004827	7.08215	7.04746	7.01611	7.07882	7.12509	7.11081	7.08015	7.09688	GO:0005515(protein binding)|GO:0005524(ATP binding)|GO:0005654(nucleoplasm)|GO:0005886(plasma membrane)|GO:0006879(cellular iron ion homeostasis)|GO:0008559(ATPase-coupled xenobiotic transmembrane transporter activity)|GO:0015143(urate transmembrane transporter activity)|GO:0015225(biotin transmembrane transporter activity)|GO:0015562(efflux transmembrane transporter activity)|GO:0015747(urate tr…	Homo sapiens ATP binding cassette subfamily G member 2 (Junior blood group) (ABCG2), transcript variant 1, mRNA [NM_004827]	ABCG2
NM_022169	0.130404	1.0946	7.65925	0.735861	0.473922	0.837394	-6.33711	NM_022169	7.32783	7.36468	7.43489	7.30976	7.43058	7.41891	7.64194	7.46735	GO:0005515(protein binding)|GO:0005524(ATP binding)|GO:0005886(plasma membrane)|GO:0016021(integral component of membrane)|GO:0016887(ATPase activity)|GO:0033344(cholesterol efflux)|GO:0042803(protein homodimerization activity)|GO:0046982(protein heterodimerization activity)|GO:0055085(transmembrane transport)|GO:1990830(cellular response to leukemia inhibitory factor)	Homo sapiens ATP binding cassette subfamily G member 4 (ABCG4), transcript variant 1, mRNA [NM_022169]	ABCG4
NM_022436	-0.00358668	-1.00249	6.83801	-0.0450231	0.964723	0.997127	-6.61553	NM_022436	6.86882	6.69349	6.74819	6.73682	6.78872	6.62159	6.8005	6.82217	GO:0005515(protein binding)|GO:0005524(ATP binding)|GO:0005886(plasma membrane)|GO:0005887(integral component of plasma membrane)|GO:0007584(response to nutrient)|GO:0007588(excretion)|GO:0010212(response to ionizing radiation)|GO:0010949(negative regulation of intestinal phytosterol absorption)|GO:0015918(sterol transport)|GO:0016324(apical plasma membrane)|GO:0016887(ATPase activity)|GO:0030299…	Homo sapiens ATP binding cassette subfamily G member 5 (ABCG5), mRNA [NM_022436]	ABCG5
NM_022437	0.0268293	1.01877	6.64905	0.590023	0.564545	0.885475	-6.43568	NM_022437	6.67596	6.61195	6.54882	6.59012	6.72537	6.59246	6.54834	6.668	GO:0005515(protein binding)|GO:0005524(ATP binding)|GO:0005886(plasma membrane)|GO:0005887(integral component of plasma membrane)|GO:0007584(response to nutrient)|GO:0007588(excretion)|GO:0010949(negative regulation of intestinal phytosterol absorption)|GO:0015914(phospholipid transport)|GO:0015918(sterol transport)|GO:0016324(apical plasma membrane)|GO:0016887(ATPase activity)|GO:0030299(intesti…	Homo sapiens ATP binding cassette subfamily G member 8 (ABCG8), transcript variant 1, mRNA [NM_022437]	ABCG8
NM_032604	-0.0163643	-1.01141	6.92784	-0.365075	0.720492	0.947124	-6.5468	NM_032604	6.91812	6.95492	6.92667	6.90839	6.88912	6.902	6.88646	6.96506	GO:0003674(molecular_function)|GO:0005515(protein binding)|GO:0008126(acetylesterase activity)|GO:0008150(biological_process)|GO:0016021(integral component of membrane)|GO:0034338(short-chain carboxylesterase activity)|GO:0044255(cellular lipid metabolic process)|GO:0047372(acylglycerol lipase activity)|GO:0051792(medium-chain fatty acid biosynthetic process)|GO:0051793(medium-chain fatty acid ca…	Homo sapiens abhydrolase domain containing 1 (ABHD1), mRNA [NM_032604]	ABHD1
ENST00000622011	0.0337992	1.0237	6.83961	0.6887	0.502227	0.852957	-6.37121	ENST00000622011	6.78872	6.83091	6.80655	6.7719	6.82416	6.79807	6.91177	6.79928	GO:0003674(molecular_function)|GO:0005515(protein binding)|GO:0008126(acetylesterase activity)|GO:0008150(biological_process)|GO:0016021(integral component of membrane)|GO:0034338(short-chain carboxylesterase activity)|GO:0044255(cellular lipid metabolic process)|GO:0047372(acylglycerol lipase activity)|GO:0051792(medium-chain fatty acid biosynthetic process)|GO:0051793(medium-chain fatty acid ca…	abhydrolase domain containing 1 [Source:HGNC Symbol;Acc:HGNC:17553] [ENST00000622011]	ABHD1
NM_018394	-0.0645016	-1.04572	7.82531	-0.455357	0.65581	0.925815	-6.5083	NM_018394	7.77705	7.86641	8.33651	8.00062	7.68442	8.10411	8.06928	7.86477	GO:0004553(hydrolase activity, hydrolyzing O-glycosyl compounds)|GO:0005739(mitochondrion)|GO:0005759(mitochondrial matrix)|GO:0005829(cytosol)|GO:0019391(glucuronoside catabolic process)|GO:0052695(cellular glucuronidation)|GO:0102390(mycophenolic acid acyl-glucuronide esterase activity)	Homo sapiens abhydrolase domain containing 10, depalmitoylase (ABHD10), transcript variant 1, mRNA [NM_018394]	ABHD10
NM_001321383	0.131243	1.09524	11.2891	1.2142	0.244688	0.649049	-5.87957	NM_001321383	10.9584	10.7555	10.6132	10.6009	10.9654	10.8938	10.6666	10.9272	GO:0003674(molecular_function)|GO:0005575(cellular_component)|GO:0005739(mitochondrion)|GO:0008150(biological_process)|GO:0016787(hydrolase activity)	Homo sapiens abhydrolase domain containing 11 (ABHD11), transcript variant 11, mRNA [NM_001321383]	ABHD11
NM_148912	-0.00331823	-1.0023	8.25446	-0.0398433	0.968779	0.997427	-6.61576	NM_148912	8.05985	8.04738	8.05214	7.90482	8.14275	7.95619	8.04397	7.90802	GO:0003674(molecular_function)|GO:0005575(cellular_component)|GO:0005739(mitochondrion)|GO:0008150(biological_process)|GO:0016787(hydrolase activity)	Homo sapiens abhydrolase domain containing 11 (ABHD11), transcript variant 1, mRNA [NM_148912]	ABHD11
NM_001301058	-0.0584598	-1.04135	7.91219	-0.628343	0.53986	0.872431	-6.41176	NM_001301058	7.78892	7.73323	7.68781	7.80836	7.85058	7.55842	7.66877	7.70671	GO:0003674(molecular_function)|GO:0005575(cellular_component)|GO:0005739(mitochondrion)|GO:0008150(biological_process)|GO:0016787(hydrolase activity)	Homo sapiens abhydrolase domain containing 11 (ABHD11), transcript variant 9, mRNA [NM_001301058]	ABHD11
NM_015600	-0.237491	-1.17894	10.8786	-2.95883	0.0103306	0.131946	-3.05374	NM_015600	10.6724	10.768	10.8057	10.6411	10.5003	10.3986	10.5657	10.4727	GO:0002084(protein depalmitoylation)|GO:0004620(phospholipase activity)|GO:0004622(lysophospholipase activity)|GO:0005789(endoplasmic reticulum membrane)|GO:0005886(plasma membrane)|GO:0006660(phosphatidylserine catabolic process)|GO:0007628(adult walking behavior)|GO:0008474(palmitoyl-(protein) hydrolase activity)|GO:0009395(phospholipid catabolic process)|GO:0010996(response to auditory stimulu…	Homo sapiens abhydrolase domain containing 12, lysophospholipase (ABHD12), transcript variant 2, mRNA [NM_015600]	ABHD12
NM_181533	0.000966033	1.00067	6.71649	0.00857654	0.993278	0.999236	-6.61655	NM_181533	6.76114	6.6407	6.86959	6.65777	6.6339	6.75989	6.61149	6.92778	GO:0004622(lysophospholipase activity)|GO:0005789(endoplasmic reticulum membrane)|GO:0006660(phosphatidylserine catabolic process)|GO:0008474(palmitoyl-(protein) hydrolase activity)|GO:0016020(membrane)|GO:0047372(acylglycerol lipase activity)|GO:0052651(monoacylglycerol catabolic process)|GO:0098734(macromolecule depalmitoylation)	Homo sapiens abhydrolase domain containing 12B (ABHD12B), transcript variant 2, mRNA [NM_181533]	ABHD12B
NM_032859	-0.0436394	-1.03071	6.86507	-0.982956	0.342254	0.742177	-6.1252	NM_032859	6.96831	6.93111	6.91737	6.98157	6.91775	6.88912	6.87882	6.93811	GO:0002084(protein depalmitoylation)|GO:0008474(palmitoyl-(protein) hydrolase activity)|GO:0016020(membrane)|GO:0016021(integral component of membrane)|GO:0032839(dendrite cytoplasm)	Homo sapiens abhydrolase domain containing 13 (ABHD13), mRNA [NM_032859]	ABHD13
NM_015407	-0.0699014	-1.04964	10.5418	-0.37778	0.71124	0.944379	-6.54188	NM_015407	10.0221	10.0643	10.0263	9.90844	10.0417	9.73219	10.1339	9.83373	GO:0005737(cytoplasm)|GO:0016021(integral component of membrane)|GO:0016787(hydrolase activity)	Homo sapiens abhydrolase domain containing 14A (ABHD14A), mRNA [NM_015407]	ABHD14A
NM_032750	0.269881	1.20571	8.70411	4.89545	0.000233912	0.0117813	0.651599	NM_032750	8.38851	8.42457	8.45779	8.42647	8.7392	8.60554	8.72356	8.70856	GO:0005515(protein binding)|GO:0005634(nucleus)|GO:0005654(nucleoplasm)|GO:0005730(nucleolus)|GO:0005737(cytoplasm)|GO:0005829(cytosol)|GO:0016787(hydrolase activity)|GO:0045944(positive regulation of transcription by RNA polymerase II)|GO:0050427(3'-phosphoadenosine 5'-phosphosulfate metabolic process)|GO:0070062(extracellular exosome)	Homo sapiens abhydrolase domain containing 14B (ABHD14B), transcript variant 1, mRNA [NM_032750]	ABHD14B
NM_198147	-0.00473527	-1.00329	8.64169	-0.0320929	0.974849	0.99783	-6.61605	NM_198147	8.32601	8.39218	8.33651	8.23242	8.30948	8.33183	8.29792	8.32896	GO:0005515(protein binding)|GO:0005576(extracellular region)|GO:0016020(membrane)|GO:0034338(short-chain carboxylesterase activity)|GO:0044255(cellular lipid metabolic process)|GO:0047372(acylglycerol lipase activity)	Homo sapiens abhydrolase domain containing 15 (ABHD15), mRNA [NM_198147]	ABHD15
NM_021160	-0.0264857	-1.01853	8.45412	-0.284982	0.779816	0.964242	-6.57398	NM_021160	8.52735	8.53613	8.30257	8.36939	8.46971	8.44799	8.30228	8.40952	GO:0004620(phospholipase activity)|GO:0004622(lysophospholipase activity)|GO:0005515(protein binding)|GO:0006660(phosphatidylserine catabolic process)|GO:0008474(palmitoyl-(protein) hydrolase activity)|GO:0016020(membrane)|GO:0016021(integral component of membrane)|GO:0047372(acylglycerol lipase activity)|GO:0052651(monoacylglycerol catabolic process)|GO:0098734(macromolecule depalmitoylation)|GO…	Homo sapiens abhydrolase domain containing 16A, phospholipase (ABHD16A), transcript variant 1, mRNA [NM_021160]	ABHD16A
NM_080622	-0.187703	-1.13895	7.21628	-1.57558	0.137367	0.514051	-5.41555	NM_080622	7.26092	7.16867	7.02479	7.18333	6.97011	6.93701	6.98014	6.99965	GO:0004620(phospholipase activity)|GO:0006660(phosphatidylserine catabolic process)|GO:0008474(palmitoyl-(protein) hydrolase activity)|GO:0016020(membrane)|GO:0047372(acylglycerol lipase activity)|GO:0052651(monoacylglycerol catabolic process)|GO:0098734(macromolecule depalmitoylation)	Homo sapiens abhydrolase domain containing 16B (ABHD16B), mRNA [NM_080622]	ABHD16B
NM_031213	-0.237812	-1.1792	10.5158	-1.97999	0.0676377	0.368841	-4.80143	NM_031213	10.4001	10.3869	10.358	10.2819	10.3551	9.80625	10.1627	10.1517	GO:0002084(protein depalmitoylation)|GO:0005515(protein binding)|GO:0005886(plasma membrane)|GO:0008474(palmitoyl-(protein) hydrolase activity)|GO:0010008(endosome membrane)|GO:0016020(membrane)|GO:0018345(protein palmitoylation)|GO:0043197(dendritic spine)|GO:0055038(recycling endosome membrane)|GO:0072657(protein localization to membrane)|GO:0098978(glutamatergic synapse)|GO:0099031(anchored co…	Homo sapiens abhydrolase domain containing 17A, depalmitoylase (ABHD17A), transcript variant 1, mRNA [NM_031213]	ABHD17A
NM_016014	-0.117689	-1.085	7.13895	-1.88999	0.0795698	0.400112	-4.94546	NM_016014	7.36482	7.28944	7.35149	7.39245	7.1768	7.36359	7.13795	7.24911	GO:0002084(protein depalmitoylation)|GO:0005886(plasma membrane)|GO:0008474(palmitoyl-(protein) hydrolase activity)|GO:0010008(endosome membrane)|GO:0016020(membrane)|GO:0018345(protein palmitoylation)|GO:0043197(dendritic spine)|GO:0055038(recycling endosome membrane)|GO:0098978(glutamatergic synapse)|GO:0099031(anchored component of postsynaptic density membrane)|GO:0099033(anchored component o…	Homo sapiens abhydrolase domain containing 17B, depalmitoylase (ABHD17B), transcript variant 1, mRNA [NM_016014]	ABHD17B
NM_021214	0.00875977	1.00609	9.38439	0.0477075	0.962621	0.996949	-6.61539	NM_021214	9.85404	9.88343	9.75841	9.96831	9.77647	10.1153	9.70475	9.90269	GO:0002084(protein depalmitoylation)|GO:0005886(plasma membrane)|GO:0008474(palmitoyl-(protein) hydrolase activity)|GO:0010008(endosome membrane)|GO:0018345(protein palmitoylation)|GO:0043197(dendritic spine)|GO:0055038(recycling endosome membrane)|GO:0098839(postsynaptic density membrane)|GO:0098978(glutamatergic synapse)|GO:0099175(regulation of postsynapse organization)|GO:1902817(negative reg…	Homo sapiens abhydrolase domain containing 17C, depalmitoylase (ABHD17C), mRNA [NM_021214]	ABHD17C
NM_001039717	0.153088	1.11195	7.95011	1.80603	0.0923767	0.429307	-5.07624	NM_001039717	7.89888	7.86225	8.19383	7.99435	8.0366	8.16208	8.28251	8.08048	GO:0005576(extracellular region)	Homo sapiens abhydrolase domain containing 18 (ABHD18), transcript variant 6, mRNA [NM_001039717]	ABHD18
NM_007011	-0.00941503	-1.00655	7.21144	-0.145288	0.886547	0.98509	-6.60549	NM_007011	7.30635	7.47015	7.31939	7.41508	7.288	7.53065	7.22068	7.43398	GO:0001669(acrosomal vesicle)|GO:0003707(steroid hormone receptor activity)|GO:0007340(acrosome reaction)|GO:0008126(acetylesterase activity)|GO:0009611(response to wounding)|GO:0016021(integral component of membrane)|GO:0030336(negative regulation of cell migration)|GO:0032570(response to progesterone)|GO:0033878(hormone-sensitive lipase activity)|GO:0034338(short-chain carboxylesterase activity…	Homo sapiens abhydrolase domain containing 2, acylglycerol lipase (ABHD2), transcript variant 1, mRNA [NM_007011]	ABHD2
NM_138340	-0.0186046	-1.01298	9.75273	-0.207609	0.838514	0.976911	-6.59395	NM_138340	9.43287	9.4586	9.58936	9.35187	9.30781	9.47453	9.3958	9.58014	GO:0004623(phospholipase A2 activity)|GO:0005575(cellular_component)|GO:0005886(plasma membrane)|GO:0006656(phosphatidylcholine biosynthetic process)|GO:0008126(acetylesterase activity)|GO:0008970(phospholipase A1 activity)|GO:0016021(integral component of membrane)|GO:0034338(short-chain carboxylesterase activity)|GO:0044255(cellular lipid metabolic process)|GO:0046470(phosphatidylcholine metabo…	Homo sapiens abhydrolase domain containing 3, phospholipase (ABHD3), transcript variant 1, mRNA [NM_138340]	ABHD3
NM_022060	0.421695	1.3395	8.74158	5.47755	8.04152e-05	0.00572431	1.70598	NM_022060	8.37653	8.35191	8.49623	8.32664	8.975	8.72601	8.74541	8.79167	GO:0004622(lysophospholipase activity)|GO:0005515(protein binding)|GO:0005739(mitochondrion)|GO:0005789(endoplasmic reticulum membrane)|GO:0005811(lipid droplet)|GO:0006654(phosphatidic acid biosynthetic process)|GO:0016042(lipid catabolic process)|GO:0016787(hydrolase activity)|GO:0036152(phosphatidylethanolamine acyl-chain remodeling)|GO:0042171(lysophosphatidic acid acyltransferase activity)|G…	Homo sapiens abhydrolase domain containing 4, N-acyl phospholipase B (ABHD4), mRNA [NM_022060]	ABHD4
NM_016006	-0.0170177	-1.01187	10.7205	-0.121628	0.904916	0.989495	-6.60881	NM_016006	10.4054	10.4476	10.2403	10.4429	10.3662	10.5195	10.0859	10.4966	GO:0003841(1-acylglycerol-3-phosphate O-acyltransferase activity)|GO:0004806(triglyceride lipase activity)|GO:0005515(protein binding)|GO:0005739(mitochondrion)|GO:0005811(lipid droplet)|GO:0005829(cytosol)|GO:0006631(fatty acid metabolic process)|GO:0006654(phosphatidic acid biosynthetic process)|GO:0010891(negative regulation of sequestering of triglyceride)|GO:0010898(positive regulation of tr…	Homo sapiens abhydrolase domain containing 5, lysophosphatidic acid acyltransferase (ABHD5), transcript variant 1, mRNA [NM_016006]	ABHD5
NM_020676	0.0536102	1.03786	9.86233	0.321375	0.752657	0.957173	-6.56245	NM_020676	9.86728	9.90968	9.52448	9.75416	9.83427	9.92766	9.63351	9.8746	GO:0004620(phospholipase activity)|GO:0005515(protein binding)|GO:0005739(mitochondrion)|GO:0005765(lysosomal membrane)|GO:0005886(plasma membrane)|GO:0009395(phospholipid catabolic process)|GO:0016021(integral component of membrane)|GO:0030336(negative regulation of cell migration)|GO:0031902(late endosome membrane)|GO:0031966(mitochondrial membrane)|GO:0032281(AMPA glutamate receptor complex)|G…	Homo sapiens abhydrolase domain containing 6, acylglycerol lipase (ABHD6), transcript variant 2, mRNA [NM_020676]	ABHD6
NM_024527	0.231684	1.17421	8.90606	2.28442	0.0384086	0.278421	-4.28868	NM_024527	8.78964	8.72046	8.65553	8.75999	8.98023	9.14187	8.86617	8.86409	GO:0005515(protein binding)|GO:0005739(mitochondrion)|GO:0006654(phosphatidic acid biosynthetic process)|GO:0042171(lysophosphatidic acid acyltransferase activity)|GO:0052689(carboxylic ester hydrolase activity)|GO:0055088(lipid homeostasis)|GO:0070062(extracellular exosome)	Homo sapiens abhydrolase domain containing 8 (ABHD8), mRNA [NM_024527]	ABHD8
NM_005470	0.115899	1.08365	10.2934	1.12893	0.277836	0.683087	-5.97517	NM_005470	10.3811	10.4305	10.483	10.3514	10.4407	10.4801	10.5557	10.6331	GO:0001756(somitogenesis)|GO:0005515(protein binding)|GO:0005622(intracellular)|GO:0005634(nucleus)|GO:0005783(endoplasmic reticulum)|GO:0005829(cytosol)|GO:0005856(cytoskeleton)|GO:0005886(plasma membrane)|GO:0007169(transmembrane receptor protein tyrosine kinase signaling pathway)|GO:0008092(cytoskeletal protein binding)|GO:0008154(actin polymerization or depolymerization)|GO:0008285(negative r…	Homo sapiens abl interactor 1 (ABI1), transcript variant 1, mRNA [NM_005470]	ABI1
NM_005759	0.0766649	1.05458	10.0723	0.669208	0.51421	0.859467	-6.38469	NM_005759	10.1503	10.1274	10.3726	10.1522	10.1657	10.1893	10.5091	10.2451	GO:0003677(DNA binding)|GO:0005515(protein binding)|GO:0005634(nucleus)|GO:0005737(cytoplasm)|GO:0005829(cytosol)|GO:0005856(cytoskeleton)|GO:0005912(adherens junction)|GO:0007010(cytoskeleton organization)|GO:0008093(cytoskeletal anchor activity)|GO:0008154(actin polymerization or depolymerization)|GO:0016032(viral process)|GO:0016477(cell migration)|GO:0016601(Rac protein signal transduction)|G…	Homo sapiens abl interactor 2 (ABI2), transcript variant 3, mRNA [NM_005759]	ABI2
NM_016428	-0.0064158	-1.00446	6.78581	-0.109855	0.914078	0.991162	-6.61024	NM_016428	6.87229	6.66667	6.80655	6.79238	6.77066	6.82893	6.73005	6.78259	GO:0005515(protein binding)|GO:0005622(intracellular)|GO:0005737(cytoplasm)|GO:0016020(membrane)|GO:0017124(SH3 domain binding)|GO:0018108(peptidyl-tyrosine phosphorylation)|GO:0030027(lamellipodium)|GO:0030334(regulation of cell migration)|GO:0042802(identical protein binding)	Homo sapiens ABI family member 3 (ABI3), transcript variant 1, mRNA [NM_016428]	ABI3
NM_015429	0.0484503	1.03415	9.80121	0.234738	0.817799	0.973003	-6.58766	NM_015429	9.53035	9.71333	10.0904	9.92423	9.57276	9.98975	9.94647	9.94313	GO:0005201(extracellular matrix structural constituent)|GO:0005518(collagen binding)|GO:0005576(extracellular region)|GO:0005614(interstitial matrix)|GO:0005615(extracellular space)|GO:0008201(heparin binding)|GO:0010811(positive regulation of cell-substrate adhesion)|GO:0030198(extracellular matrix organization)|GO:0062023(collagen-containing extracellular matrix)	Homo sapiens ABI family member 3 binding protein (ABI3BP), transcript variant 5, mRNA [NM_015429]	ABI3BP
ENST00000475896	0.119038	1.08601	7.847	0.876931	0.395272	0.78545	-6.22282	ENST00000475896	8.09086	8.20999	8.62182	8.42088	8.21584	8.43606	8.68267	8.48514	GO:0005201(extracellular matrix structural constituent)|GO:0005518(collagen binding)|GO:0005576(extracellular region)|GO:0005614(interstitial matrix)|GO:0005615(extracellular space)|GO:0008201(heparin binding)|GO:0010811(positive regulation of cell-substrate adhesion)|GO:0030198(extracellular matrix organization)|GO:0062023(collagen-containing extracellular matrix)	ABI family member 3 binding protein [Source:HGNC Symbol;Acc:HGNC:17265] [ENST00000475896]	ABI3BP
NM_017832	0.375256	1.29707	9.42877	4.55648	0.000444223	0.01795	0.0183686	NM_017832	9.10456	9.23175	9.21803	9.16518	9.47836	9.68691	9.44566	9.60961	GO:0003785(actin monomer binding)|GO:0005515(protein binding)|GO:0005634(nucleus)|GO:0016607(nuclear speck)|GO:0030027(lamellipodium)|GO:0030425(dendrite)|GO:0030426(growth cone)|GO:0030833(regulation of actin filament polymerization)|GO:0032433(filopodium tip)|GO:0048813(dendrite morphogenesis)|GO:0051015(actin filament binding)|GO:0051489(regulation of filopodium assembly)	Homo sapiens actin binding transcription modulator (ABITRAM), mRNA [NM_017832]	ABITRAM
NM_005157	0.220022	1.16475	7.58401	3.12872	0.00737123	0.105786	-2.72961	NM_005157	7.48356	7.52528	7.53928	7.70196	7.86477	7.8637	7.68124	7.72046	GO:0000278(mitotic cell cycle)|GO:0000287(magnesium ion binding)|GO:0000400(four-way junction DNA binding)|GO:0000405(bubble DNA binding)|GO:0001784(phosphotyrosine residue binding)|GO:0001843(neural tube closure)|GO:0001922(B-1 B cell homeostasis)|GO:0001934(positive regulation of protein phosphorylation)|GO:0002322(B cell proliferation involved in immune response)|GO:0002333(transitional one st…	Homo sapiens ABL proto-oncogene 1, non-receptor tyrosine kinase (ABL1), transcript variant a, mRNA [NM_005157]	ABL1
NM_007313	0.0371158	1.02606	7.04849	0.369306	0.717406	0.946792	-6.54518	NM_007313	7.00299	7.09869	7.10033	6.98157	7.10754	7.12089	7.03652	7.0671	GO:0000278(mitotic cell cycle)|GO:0000287(magnesium ion binding)|GO:0000400(four-way junction DNA binding)|GO:0000405(bubble DNA binding)|GO:0001784(phosphotyrosine residue binding)|GO:0001843(neural tube closure)|GO:0001922(B-1 B cell homeostasis)|GO:0001934(positive regulation of protein phosphorylation)|GO:0002322(B cell proliferation involved in immune response)|GO:0002333(transitional one st…	Homo sapiens ABL proto-oncogene 1, non-receptor tyrosine kinase (ABL1), transcript variant b, mRNA [NM_007313]	ABL1
NM_007314	0.518957	1.43292	9.80228	4.46146	0.000532979	0.0203978	-0.161324	NM_007314	9.90299	9.98933	9.86356	9.93411	10.5056	10.4739	10.2996	10.4867	GO:0000287(magnesium ion binding)|GO:0001784(phosphotyrosine residue binding)|GO:0003785(actin monomer binding)|GO:0004672(protein kinase activity)|GO:0004713(protein tyrosine kinase activity)|GO:0004715(non-membrane spanning protein tyrosine kinase activity)|GO:0005515(protein binding)|GO:0005524(ATP binding)|GO:0005829(cytosol)|GO:0006464(cellular protein modification process)|GO:0007155(cell a…	Homo sapiens ABL proto-oncogene 2, non-receptor tyrosine kinase (ABL2), transcript variant b, mRNA [NM_007314]	ABL2
NM_002313	0.243101	1.18353	11.6093	1.93282	0.073672	0.383605	-4.87739	NM_002313	11.4705	11.4152	11.8145	11.3969	11.5882	11.7135	11.9763	11.7914	GO:0001725(stress fiber)|GO:0003779(actin binding)|GO:0005515(protein binding)|GO:0005737(cytoplasm)|GO:0007010(cytoskeleton organization)|GO:0007601(visual perception)|GO:0009887(animal organ morphogenesis)|GO:0015629(actin cytoskeleton)|GO:0030027(lamellipodium)|GO:0030032(lamellipodium assembly)|GO:0046872(metal ion binding)|GO:0051015(actin filament binding)|GO:0060271(cilium assembly)	Homo sapiens actin binding LIM protein 1 (ABLIM1), transcript variant 1, mRNA [NM_002313]	ABLIM1
NM_032432	0.159155	1.11663	6.77114	2.58185	0.0216835	0.202174	-3.75717	NM_032432	6.63572	6.51175	6.80655	6.62753	6.77066	6.71768	6.93055	6.79928	GO:0005737(cytoplasm)|GO:0006351(transcription, DNA-templated)|GO:0015629(actin cytoskeleton)|GO:0030032(lamellipodium assembly)|GO:0030036(actin cytoskeleton organization)|GO:0046872(metal ion binding)|GO:0051015(actin filament binding)	Homo sapiens actin binding LIM protein family member 2 (ABLIM2), transcript variant 6, mRNA [NM_032432]	ABLIM2
NM_014945	0.0654372	1.0464	6.76563	1.78637	0.0956303	0.436728	-5.10635	NM_014945	6.71429	6.74622	6.73146	6.75913	6.81436	6.74723	6.7864	6.86485	GO:0001725(stress fiber)|GO:0005515(protein binding)|GO:0005737(cytoplasm)|GO:0006351(transcription, DNA-templated)|GO:0015629(actin cytoskeleton)|GO:0030027(lamellipodium)|GO:0030032(lamellipodium assembly)|GO:0030036(actin cytoskeleton organization)|GO:0045944(positive regulation of transcription by RNA polymerase II)|GO:0046872(metal ion binding)|GO:0051015(actin filament binding)|GO:0060271(c…	Homo sapiens actin binding LIM protein family member 3 (ABLIM3), transcript variant 2, mRNA [NM_014945]	ABLIM3
NM_020469	-0.0180624	-1.0126	6.64425	-0.433325	0.671358	0.931099	-6.51845	NM_020469	6.63572	6.70779	6.69305	6.67728	6.6339	6.62159	6.68912	6.69697	GO:0000166(nucleotide binding)|GO:0003823(antigen binding)|GO:0004380(glycoprotein-fucosylgalactoside alpha-N-acetylgalactosaminyltransferase activity)|GO:0004381(fucosylgalactoside 3-alpha-galactosyltransferase activity)|GO:0005576(extracellular region)|GO:0005794(Golgi apparatus)|GO:0005975(carbohydrate metabolic process)|GO:0006486(protein glycosylation)|GO:0016021(integral component of membra…	Homo sapiens ABO, alpha 1-3-N-acetylgalactosaminyltransferase and alpha 1-3-galactosyltransferase (ABO), mRNA [NM_020469]	ABO
NM_021962	0.12961	1.094	12.806	1.38406	0.187932	0.579126	-5.67276	NM_021962	12.6714	12.9145	12.8042	12.9849	12.9458	13.1198	12.8632	12.9645	GO:0002692(negative regulation of cellular extravasation)|GO:0005085(guanyl-nucleotide exchange factor activity)|GO:0005096(GTPase activator activity)|GO:0005515(protein binding)|GO:0005829(cytosol)|GO:0005886(plasma membrane)|GO:0007186(G protein-coupled receptor signaling pathway)|GO:0007264(small GTPase mediated signal transduction)|GO:0007420(brain development)|GO:0016020(membrane)|GO:0030036…	Homo sapiens ABR activator of RhoGEF and GTPase (ABR), transcript variant 1, mRNA [NM_021962]	ABR
NM_139166	-0.0175418	-1.01223	6.70282	-0.306407	0.763788	0.96037	-6.56736	NM_139166	6.62388	6.77066	6.66667	6.53041	6.61839	6.59246	6.65777	6.65284	GO:0003779(actin binding)|GO:0005515(protein binding)|GO:0005886(plasma membrane)|GO:0006606(protein import into nucleus)|GO:0015629(actin cytoskeleton)|GO:0030017(sarcomere)|GO:0035025(positive regulation of Rho protein signal transduction)|GO:0045893(positive regulation of transcription, DNA-templated)|GO:0045944(positive regulation of transcription by RNA polymerase II)|GO:0051091(positive reg…	Homo sapiens actin binding Rho activating protein (ABRA), mRNA [NM_139166]	ABRA
NM_021243	-0.180135	-1.13299	13.4333	-1.85641	0.0844867	0.411722	-4.99819	NM_021243	13.1875	13.4873	13.325	13.5249	13.1661	13.1434	13.1362	13.3585	GO:0032970(regulation of actin filament-based process)	Homo sapiens ABRA C-terminal like (ABRACL), mRNA [NM_021243]	ABRACL
NM_139076	0.186078	1.13767	8.40994	1.22939	0.239118	0.642589	-5.86194	NM_139076	8.51951	8.63883	8.96281	8.65452	8.69011	8.87508	9.13403	8.82078	GO:0005515(protein binding)|GO:0005634(nucleus)|GO:0005654(nucleoplasm)|GO:0006302(double-strand break repair)|GO:0006303(double-strand break repair via nonhomologous end joining)|GO:0006325(chromatin organization)|GO:0008017(microtubule binding)|GO:0008608(attachment of spindle microtubules to kinetochore)|GO:0010212(response to ionizing radiation)|GO:0016579(protein deubiquitination)|GO:0016604…	Homo sapiens abraxas 1, BRCA1 A complex subunit (ABRAXAS1), transcript variant 1, mRNA [NM_139076]	ABRAXAS1
ENST00000515303	-0.0127397	-1.00887	6.8478	-0.22243	0.82718	0.974785	-6.5906	ENST00000515303	6.81698	6.89482	6.84667	6.8321	6.84784	6.86341	6.7603	6.86805	GO:0005515(protein binding)|GO:0005634(nucleus)|GO:0005654(nucleoplasm)|GO:0006302(double-strand break repair)|GO:0006303(double-strand break repair via nonhomologous end joining)|GO:0006325(chromatin organization)|GO:0008017(microtubule binding)|GO:0008608(attachment of spindle microtubules to kinetochore)|GO:0010212(response to ionizing radiation)|GO:0016579(protein deubiquitination)|GO:0016604…	abraxas 1, BRCA1 A complex subunit [Source:HGNC Symbol;Acc:HGNC:25829] [ENST00000515303]	ABRAXAS1
NM_032182	-0.12623	-1.09144	7.83653	-1.06571	0.304529	0.710062	-6.04231	NM_032182	8.25982	8.09077	8.09424	7.99435	7.91149	8.10017	7.99594	7.92667	GO:0000278(mitotic cell cycle)|GO:0002931(response to ischemia)|GO:0005515(protein binding)|GO:0005634(nucleus)|GO:0005737(cytoplasm)|GO:0005813(centrosome)|GO:0005829(cytosol)|GO:0007059(chromosome segregation)|GO:0008017(microtubule binding)|GO:0008608(attachment of spindle microtubules to kinetochore)|GO:0016579(protein deubiquitination)|GO:0030496(midbody)|GO:0031593(polyubiquitin modificatio…	Homo sapiens abraxas 2, BRISC complex subunit (ABRAXAS2), mRNA [NM_032182]	ABRAXAS2
NM_013375	0.033822	1.02372	8.21446	0.288927	0.776857	0.964093	-6.5728	NM_013375	8.50171	8.62262	8.32945	8.60791	8.59607	8.70984	8.31388	8.57719	GO:0000447(endonucleolytic cleavage in ITS1 to separate SSU-rRNA from 5.8S rRNA and LSU-rRNA from tricistronic rRNA transcript (SSU-rRNA, 5.8S rRNA, LSU-rRNA))|GO:0000472(endonucleolytic cleavage to generate mature 5'-end of SSU-rRNA from (SSU-rRNA, 5.8S rRNA, LSU-rRNA))|GO:0000480(endonucleolytic cleavage in 5'-ETS of tricistronic rRNA transcript (SSU-rRNA, 5.8S rRNA, LSU-rRNA))|GO:0003677(DNA b…	Homo sapiens activator of basal transcription 1 (ABT1), mRNA [NM_013375]	ABT1
NM_172027	0.331095	1.25797	7.41311	4.01821	0.0012615	0.0345835	-1.00956	NM_172027	7.2996	7.40423	7.34861	7.2126	7.69019	7.54652	7.69747	7.65524	GO:0000151(ubiquitin ligase complex)|GO:0003746(translation elongation factor activity)|GO:0005515(protein binding)|GO:0005730(nucleolus)|GO:0005737(cytoplasm)|GO:0005829(cytosol)|GO:0005886(plasma membrane)|GO:0006414(translational elongation)	Homo sapiens ankyrin repeat and BTB domain containing 1 (ABTB1), transcript variant 2, mRNA [NM_172027]	ABTB1
NM_145804	-0.26798	-1.20412	10.483	-3.68308	0.00244503	0.052813	-1.65808	NM_145804	10.9659	10.9442	10.8887	10.8418	10.7324	10.6201	10.6275	10.5887	GO:0003674(molecular_function)|GO:0005654(nucleoplasm)|GO:0046982(protein heterodimerization activity)|GO:0097237(cellular response to toxic substance)	Homo sapiens ankyrin repeat and BTB domain containing 2 (ABTB2), mRNA [NM_145804]	ABTB2
NM_001607	-0.163503	-1.12	10.7515	-2.28622	0.0382777	0.277913	-4.28554	NM_001607	10.6468	10.6136	10.6277	10.5805	10.463	10.394	10.5086	10.4491	GO:0000038(very long-chain fatty acid metabolic process)|GO:0003988(acetyl-CoA C-acyltransferase activity)|GO:0005515(protein binding)|GO:0005576(extracellular region)|GO:0005777(peroxisome)|GO:0005782(peroxisomal matrix)|GO:0005829(cytosol)|GO:0006625(protein targeting to peroxisome)|GO:0006635(fatty acid beta-oxidation)|GO:0008206(bile acid metabolic process)|GO:0008775(acetate CoA-transferase …	Homo sapiens acetyl-CoA acyltransferase 1 (ACAA1), transcript variant 1, mRNA [NM_001607]	ACAA1
NM_006111	0.521169	1.43512	10.5137	6.68797	1.01213e-05	0.00151854	3.74377	NM_006111	9.93919	9.99744	9.92085	9.86375	10.4466	10.4495	10.4198	10.49	GO:0003723(RNA binding)|GO:0003985(acetyl-CoA C-acetyltransferase activity)|GO:0003986(acetyl-CoA hydrolase activity)|GO:0003988(acetyl-CoA C-acyltransferase activity)|GO:0005515(protein binding)|GO:0005739(mitochondrion)|GO:0005759(mitochondrial matrix)|GO:0006635(fatty acid beta-oxidation)|GO:0006695(cholesterol biosynthetic process)|GO:0016290(palmitoyl-CoA hydrolase activity)|GO:0047617(acyl-…	Homo sapiens acetyl-CoA acyltransferase 2 (ACAA2), mRNA [NM_006111]	ACAA2
NM_198839	0.36809	1.29064	7.82562	5.26256	0.000118673	0.00736718	1.32179	NM_198839	7.6929	7.82076	7.76668	8.07136	8.29421	8.27451	8.13073	8.1246	GO:0001650(fibrillar center)|GO:0001894(tissue homeostasis)|GO:0003989(acetyl-CoA carboxylase activity)|GO:0005515(protein binding)|GO:0005524(ATP binding)|GO:0005829(cytosol)|GO:0006084(acetyl-CoA metabolic process)|GO:0006633(fatty acid biosynthetic process)|GO:0006853(carnitine shuttle)|GO:0015629(actin cytoskeleton)|GO:0019538(protein metabolic process)|GO:0031325(positive regulation of cellu…	Homo sapiens acetyl-CoA carboxylase alpha (ACACA), transcript variant 2, mRNA [NM_198839]	ACACA
NM_001093	0.31722	1.24593	6.58727	4.86738	0.000246544	0.0122064	0.599653	NM_001093	6.42206	6.35204	6.43671	6.37884	6.97011	6.62159	6.64295	6.62388	GO:0003989(acetyl-CoA carboxylase activity)|GO:0005515(protein binding)|GO:0005524(ATP binding)|GO:0005634(nucleus)|GO:0005739(mitochondrion)|GO:0005741(mitochondrial outer membrane)|GO:0005829(cytosol)|GO:0006084(acetyl-CoA metabolic process)|GO:0006633(fatty acid biosynthetic process)|GO:0006853(carnitine shuttle)|GO:0009374(biotin binding)|GO:0010629(negative regulation of gene expression)|GO:…	Homo sapiens acetyl-CoA carboxylase beta (ACACB), mRNA [NM_001093]	ACACB
NM_025247	-0.00802148	-1.00558	7.07068	-0.167103	0.86967	0.98168	-6.60191	NM_025247	7.06777	7.09243	7.16082	7.15956	7.06171	7.13411	7.13795	7.11472	GO:0003995(acyl-CoA dehydrogenase activity)|GO:0005739(mitochondrion)|GO:0005759(mitochondrial matrix)|GO:0006635(fatty acid beta-oxidation)|GO:0016787(hydrolase activity)|GO:0050660(flavin adenine dinucleotide binding)	Homo sapiens acyl-CoA dehydrogenase family member 10 (ACAD10), transcript variant 2, mRNA [NM_025247]	ACAD10
NM_032169	0.280123	1.2143	8.42915	4.87141	0.000244686	0.0121332	0.607123	NM_032169	8.42528	8.51268	8.41257	8.43006	8.67099	8.62594	8.74273	8.86143	GO:0003995(acyl-CoA dehydrogenase activity)|GO:0004466(long-chain-acyl-CoA dehydrogenase activity)|GO:0005515(protein binding)|GO:0005634(nucleus)|GO:0005743(mitochondrial inner membrane)|GO:0005777(peroxisome)|GO:0006635(fatty acid beta-oxidation)|GO:0017099(very-long-chain-acyl-CoA dehydrogenase activity)|GO:0031966(mitochondrial membrane)|GO:0033539(fatty acid beta-oxidation using acyl-CoA deh…	Homo sapiens acyl-CoA dehydrogenase family member 11 (ACAD11), transcript variant 1, mRNA [NM_032169]	ACAD11
NM_014384	-0.0566963	-1.04008	8.2683	-0.523047	0.609093	0.906555	-6.47405	NM_014384	7.96091	8.05021	8.07953	7.99896	7.87655	7.89809	8.03727	8.05092	GO:0003995(acyl-CoA dehydrogenase activity)|GO:0005759(mitochondrial matrix)|GO:0006574(valine catabolic process)|GO:0006629(lipid metabolic process)|GO:0009083(branched-chain amino acid catabolic process)|GO:0050660(flavin adenine dinucleotide binding)|GO:0055114(oxidation-reduction process)	Homo sapiens acyl-CoA dehydrogenase family member 8 (ACAD8), mRNA [NM_014384]	ACAD8
NM_014049	-0.164639	-1.12089	11.3639	-3.00821	0.00936664	0.123933	-2.95989	NM_014049	11.1747	11.2349	11.1509	11.1938	11.0452	10.9789	11.0499	11.0215	GO:0000062(fatty-acyl-CoA binding)|GO:0001676(long-chain fatty acid metabolic process)|GO:0004466(long-chain-acyl-CoA dehydrogenase activity)|GO:0005515(protein binding)|GO:0005634(nucleus)|GO:0005739(mitochondrion)|GO:0005743(mitochondrial inner membrane)|GO:0017099(very-long-chain-acyl-CoA dehydrogenase activity)|GO:0030425(dendrite)|GO:0031966(mitochondrial membrane)|GO:0032981(mitochondrial r…	Homo sapiens acyl-CoA dehydrogenase family member 9 (ACAD9), transcript variant 1, mRNA [NM_014049]	ACAD9
NM_001608	0.0138481	1.00964	6.89778	0.207195	0.83883	0.976911	-6.59404	NM_001608	6.82655	6.89822	6.70693	6.88493	6.83684	6.88912	6.73767	6.90839	GO:0000062(fatty-acyl-CoA binding)|GO:0001659(temperature homeostasis)|GO:0003995(acyl-CoA dehydrogenase activity)|GO:0004466(long-chain-acyl-CoA dehydrogenase activity)|GO:0005515(protein binding)|GO:0005739(mitochondrion)|GO:0005759(mitochondrial matrix)|GO:0006635(fatty acid beta-oxidation)|GO:0016401(palmitoyl-CoA oxidase activity)|GO:0019254(carnitine metabolic process, CoA-linked)|GO:003196…	Homo sapiens acyl-CoA dehydrogenase long chain (ACADL), mRNA [NM_001608]	ACADL
NM_000016	-0.00979806	-1.00681	11.0882	-0.094788	0.925822	0.992585	-6.61187	NM_000016	10.7774	10.8108	10.9013	10.7834	10.7606	10.7816	10.903	10.7886	GO:0003995(acyl-CoA dehydrogenase activity)|GO:0005634(nucleus)|GO:0005739(mitochondrion)|GO:0005759(mitochondrial matrix)|GO:0006635(fatty acid beta-oxidation)|GO:0019216(regulation of lipid metabolic process)|GO:0019254(carnitine metabolic process, CoA-linked)|GO:0030424(axon)|GO:0031966(mitochondrial membrane)|GO:0033539(fatty acid beta-oxidation using acyl-CoA dehydrogenase)|GO:0042802(identi…	Homo sapiens acyl-CoA dehydrogenase medium chain (ACADM), transcript variant 1, mRNA [NM_000016]	ACADM
NM_000017	0.0820993	1.05856	6.96238	1.3915	0.185715	0.577475	-5.66323	NM_000017	6.86882	6.94581	6.86612	6.98157	7.02237	7.06777	6.9728	6.92778	GO:0003995(acyl-CoA dehydrogenase activity)|GO:0004085(butyryl-CoA dehydrogenase activity)|GO:0005634(nucleus)|GO:0005654(nucleoplasm)|GO:0005739(mitochondrion)|GO:0005759(mitochondrial matrix)|GO:0005813(centrosome)|GO:0006635(fatty acid beta-oxidation)|GO:0033539(fatty acid beta-oxidation using acyl-CoA dehydrogenase)|GO:0046359(butyrate catabolic process)|GO:0050660(flavin adenine dinucleotide…	Homo sapiens acyl-CoA dehydrogenase short chain (ACADS), transcript variant 1, mRNA [NM_000017]	ACADS
NM_001609	0.00876462	1.00609	7.42953	0.102368	0.919911	0.992013	-6.61108	NM_001609	7.43228	7.44979	7.45288	7.3326	7.32924	7.36796	7.5326	7.47282	GO:0003995(acyl-CoA dehydrogenase activity)|GO:0005739(mitochondrion)|GO:0005759(mitochondrial matrix)|GO:0006631(fatty acid metabolic process)|GO:0009083(branched-chain amino acid catabolic process)|GO:0050660(flavin adenine dinucleotide binding)|GO:0055114(oxidation-reduction process)	Homo sapiens acyl-CoA dehydrogenase short/branched chain (ACADSB), transcript variant 1, mRNA [NM_001609]	ACADSB
NM_000018	0.539052	1.45302	14.3228	6.458	1.47737e-05	0.00195237	3.3734	NM_000018	13.7817	13.7054	13.9825	13.8358	14.3969	14.3027	14.4977	14.2643	GO:0000062(fatty-acyl-CoA binding)|GO:0001659(temperature homeostasis)|GO:0004466(long-chain-acyl-CoA dehydrogenase activity)|GO:0005515(protein binding)|GO:0005654(nucleoplasm)|GO:0005730(nucleolus)|GO:0005739(mitochondrion)|GO:0005743(mitochondrial inner membrane)|GO:0005759(mitochondrial matrix)|GO:0005829(cytosol)|GO:0006635(fatty acid beta-oxidation)|GO:0009409(response to cold)|GO:0015980(e…	Homo sapiens acyl-CoA dehydrogenase very long chain (ACADVL), transcript variant 1, mRNA [NM_000018]	ACADVL
NM_001369268	-0.0615786	-1.04361	6.65695	-1.67935	0.115177	0.47729	-5.26653	NM_001369268	6.66178	6.67904	6.64701	6.73005	6.67684	6.60733	6.62753	6.55986	GO:0001501(skeletal system development)|GO:0001502(cartilage condensation)|GO:0002063(chondrocyte development)|GO:0005201(extracellular matrix structural constituent)|GO:0005515(protein binding)|GO:0005540(hyaluronic acid binding)|GO:0005576(extracellular region)|GO:0005604(basement membrane)|GO:0005796(Golgi lumen)|GO:0006508(proteolysis)|GO:0007155(cell adhesion)|GO:0007417(central nervous syst…	Homo sapiens aggrecan (ACAN), transcript variant 3, mRNA [NM_001369268]	ACAN
NM_013227	0.0499141	1.0352	7.12883	0.531493	0.60338	0.903658	-6.46945	NM_013227	6.73682	6.75154	6.84274	6.74483	6.80836	6.81738	6.8933	6.75656	GO:0001501(skeletal system development)|GO:0001502(cartilage condensation)|GO:0002063(chondrocyte development)|GO:0005201(extracellular matrix structural constituent)|GO:0005515(protein binding)|GO:0005540(hyaluronic acid binding)|GO:0005576(extracellular region)|GO:0005604(basement membrane)|GO:0005796(Golgi lumen)|GO:0006508(proteolysis)|GO:0007155(cell adhesion)|GO:0007417(central nervous syst…	Homo sapiens aggrecan (ACAN), transcript variant 2, mRNA [NM_013227]	ACAN
AK126509	0.270676	1.20637	7.63284	1.7223	0.106945	0.460862	-5.203	AK126509	7.50556	7.57412	7.56343	7.44553	7.83269	7.57009	8.19445	7.57412	GO:0005096(GTPase activator activity)|GO:0005515(protein binding)|GO:0015031(protein transport)|GO:0016020(membrane)|GO:0043547(positive regulation of GTPase activity)|GO:0046872(metal ion binding)|GO:0055038(recycling endosome membrane)	Homo sapiens cDNA FLJ44545 fis, clone UTERU3005970. [AK126509]	ACAP1
NM_014716	-0.0723194	-1.05141	6.48943	-1.06089	0.306636	0.711721	-6.04729	NM_014716	6.33511	6.50034	6.56177	6.67728	6.55746	6.37884	6.51521	6.33371	GO:0005096(GTPase activator activity)|GO:0005515(protein binding)|GO:0015031(protein transport)|GO:0016020(membrane)|GO:0043547(positive regulation of GTPase activity)|GO:0046872(metal ion binding)|GO:0055038(recycling endosome membrane)	Homo sapiens ArfGAP with coiled-coil, ankyrin repeat and PH domains 1 (ACAP1), mRNA [NM_014716]	ACAP1
NM_012287	0.420136	1.33805	9.33964	3.53365	0.00329043	0.0638017	-1.94787	NM_012287	9.57652	9.5651	9.82495	9.72231	9.91436	10.2274	10.1481	10.0796	GO:0001726(ruffle)|GO:0005096(GTPase activator activity)|GO:0010008(endosome membrane)|GO:0016020(membrane)|GO:0017137(Rab GTPase binding)|GO:0030029(actin filament-based process)|GO:0032456(endocytic recycling)|GO:0043547(positive regulation of GTPase activity)|GO:0046872(metal ion binding)|GO:0080025(phosphatidylinositol-3,5-bisphosphate binding)|GO:1990090(cellular response to nerve growth fac…	Homo sapiens ArfGAP with coiled-coil, ankyrin repeat and PH domains 2 (ACAP2), mRNA [NM_012287]	ACAP2
NM_030649	-0.182964	-1.13521	7.16738	-3.62668	0.00273473	0.0568243	-1.76746	NM_030649	7.11479	7.12835	7.21362	7.14038	6.98491	6.91306	7.0117	6.9556	GO:0001764(neuron migration)|GO:0005096(GTPase activator activity)|GO:0010975(regulation of neuron projection development)|GO:0030426(growth cone)|GO:0043547(positive regulation of GTPase activity)|GO:0046872(metal ion binding)	Homo sapiens ArfGAP with coiled-coil, ankyrin repeat and PH domains 3 (ACAP3), mRNA [NM_030649]	ACAP3
XM_017017683	0.00374991	1.0026	6.8684	0.0970763	0.924037	0.992013	-6.61163	XM_017017683	6.85876	6.90388	6.92147	6.85876	6.85992	6.93129	6.8986	6.86805	GO:0001889(liver development)|GO:0003985(acetyl-CoA C-acetyltransferase activity)|GO:0003988(acetyl-CoA C-acyltransferase activity)|GO:0005739(mitochondrion)|GO:0005759(mitochondrial matrix)|GO:0006085(acetyl-CoA biosynthetic process)|GO:0006550(isoleucine catabolic process)|GO:0006635(fatty acid beta-oxidation)|GO:0007420(brain development)|GO:0009083(branched-chain amino acid catabolic process)…	PREDICTED: Homo sapiens acetyl-CoA acetyltransferase 1 (ACAT1), transcript variant X9, mRNA [XM_017017683]	ACAT1
NM_000019	0.00178999	1.00124	12.5455	0.0251478	0.980291	0.998624	-6.61626	NM_000019	12.2371	12.321	12.4349	12.2751	12.2536	12.3586	12.399	12.264	GO:0001889(liver development)|GO:0003985(acetyl-CoA C-acetyltransferase activity)|GO:0003988(acetyl-CoA C-acyltransferase activity)|GO:0005739(mitochondrion)|GO:0005759(mitochondrial matrix)|GO:0006085(acetyl-CoA biosynthetic process)|GO:0006550(isoleucine catabolic process)|GO:0006635(fatty acid beta-oxidation)|GO:0007420(brain development)|GO:0009083(branched-chain amino acid catabolic process)…	Homo sapiens acetyl-CoA acetyltransferase 1 (ACAT1), mRNA [NM_000019]	ACAT1
NM_005891	0.441047	1.35759	12.1683	4.38201	0.00062112	0.0222554	-0.312222	NM_005891	12.0492	12.1153	11.9997	12.0211	12.6569	12.7217	12.2374	12.3334	GO:0003985(acetyl-CoA C-acetyltransferase activity)|GO:0003988(acetyl-CoA C-acyltransferase activity)|GO:0005515(protein binding)|GO:0005654(nucleoplasm)|GO:0005730(nucleolus)|GO:0005737(cytoplasm)|GO:0005739(mitochondrion)|GO:0005829(cytosol)|GO:0006629(lipid metabolic process)|GO:0006635(fatty acid beta-oxidation)|GO:0006695(cholesterol biosynthetic process)|GO:0070062(extracellular exosome)	Homo sapiens acetyl-CoA acetyltransferase 2 (ACAT2), transcript variant 1, mRNA [NM_005891]	ACAT2
NM_001303253	0.547671	1.46172	13.3505	3.99243	0.00132705	0.0356419	-1.05931	NM_001303253	13.1119	13.0904	13.2461	12.9993	13.9051	13.7918	13.5518	13.3897	GO:0003985(acetyl-CoA C-acetyltransferase activity)|GO:0003988(acetyl-CoA C-acyltransferase activity)|GO:0005515(protein binding)|GO:0005654(nucleoplasm)|GO:0005730(nucleolus)|GO:0005737(cytoplasm)|GO:0005739(mitochondrion)|GO:0005829(cytosol)|GO:0006629(lipid metabolic process)|GO:0006635(fatty acid beta-oxidation)|GO:0006695(cholesterol biosynthetic process)|GO:0070062(extracellular exosome)	Homo sapiens acetyl-CoA acetyltransferase 2 (ACAT2), transcript variant 2, mRNA [NM_001303253]	ACAT2
AB043587	0.273622	1.20884	11.3562	3.18822	0.00654779	0.0979203	-2.61538	AB043587	11.7645	11.7895	11.7813	11.9251	11.9254	12.2414	12.0985	12.0896	GO:0000062(fatty-acyl-CoA binding)|GO:0000139(Golgi membrane)|GO:0005515(protein binding)|GO:0005739(mitochondrion)|GO:0005794(Golgi apparatus)|GO:0006694(steroid biosynthetic process)|GO:0016020(membrane)|GO:0034237(protein kinase A regulatory subunit binding)	Homo sapiens gcp60 mRNA for golgi resident protein GCP60, complete cds. [AB043587]	ACBD3
NM_022735	0.223694	1.16772	9.96626	1.3381	0.202118	0.597875	-5.73078	NM_022735	10.2961	10.3598	10.5792	10.4028	10.3683	10.7896	10.6861	10.6887	GO:0000062(fatty-acyl-CoA binding)|GO:0000139(Golgi membrane)|GO:0005515(protein binding)|GO:0005739(mitochondrion)|GO:0005794(Golgi apparatus)|GO:0006694(steroid biosynthetic process)|GO:0016020(membrane)|GO:0016032(viral process)|GO:0034237(protein kinase A regulatory subunit binding)	Homo sapiens acyl-CoA binding domain containing 3 (ACBD3), mRNA [NM_022735]	ACBD3
NM_024722	-0.0683966	-1.04855	6.99075	-0.844638	0.412465	0.798376	-6.25058	NM_024722	7.23294	6.9185	6.90724	7.30344	7.04108	6.94994	7.09742	7.0001	GO:0000062(fatty-acyl-CoA binding)|GO:0008289(lipid binding)	Homo sapiens acyl-CoA binding domain containing 4 (ACBD4), transcript variant 2, mRNA [NM_024722]	ACBD4
NM_145698	0.101307	1.07275	8.50694	1.46934	0.163774	0.549626	-5.56121	NM_145698	8.53801	8.55597	8.48576	8.50841	8.57995	8.61804	8.71944	8.57595	GO:0000062(fatty-acyl-CoA binding)|GO:0003674(molecular_function)|GO:0005654(nucleoplasm)|GO:0005777(peroxisome)|GO:0005778(peroxisomal membrane)|GO:0008289(lipid binding)|GO:0009062(fatty acid catabolic process)|GO:0016020(membrane)|GO:0016021(integral component of membrane)|GO:0016236(macroautophagy)|GO:0030242(autophagy of peroxisome)|GO:0035973(aggrephagy)	Homo sapiens acyl-CoA binding domain containing 5 (ACBD5), transcript variant 1, mRNA [NM_145698]	ACBD5
NM_032360	0.181948	1.13441	12.0795	1.40562	0.181564	0.572782	-5.64503	NM_032360	12.556	12.431	12.652	12.3624	12.4793	12.7521	12.7567	12.7411	GO:0000062(fatty-acyl-CoA binding)|GO:0005515(protein binding)|GO:0005829(cytosol)|GO:0006637(acyl-CoA metabolic process)|GO:0008289(lipid binding)	Homo sapiens acyl-CoA binding domain containing 6 (ACBD6), mRNA [NM_032360]	ACBD6
NM_001039844	0.101393	1.07281	8.14159	0.714232	0.486781	0.844477	-6.35301	NM_001039844	7.81498	7.5446	7.66378	7.82357	7.7602	7.99965	7.91252	7.58014	GO:0000062(fatty-acyl-CoA binding)|GO:0005515(protein binding)|GO:0008289(lipid binding)	Homo sapiens acyl-CoA binding domain containing 7 (ACBD7), mRNA [NM_001039844]	ACBD7
NM_032592	0.38845	1.30899	7.94683	3.56466	0.00309353	0.0613807	-1.88773	NM_032592	7.77355	7.75092	8.07998	7.75322	8.148	8.13907	8.45918	8.16522	GO:0005515(protein binding)|GO:0016847(1-aminocyclopropane-1-carboxylate synthase activity)|GO:0030170(pyridoxal phosphate binding)|GO:0042218(1-aminocyclopropane-1-carboxylate biosynthetic process)|GO:0042802(identical protein binding)	Homo sapiens 1-aminocyclopropane-1-carboxylate synthase homolog (inactive) (ACCS), transcript variant 1, mRNA [NM_032592]	ACCS
NM_022914	0.0737181	1.05243	11.7776	0.939788	0.363204	0.75983	-6.16613	NM_022914	11.6734	11.7157	11.6905	11.6617	11.8668	11.7342	11.7366	11.6985	GO:0000723(telomere maintenance)|GO:0000783(nuclear telomere cap complex)|GO:0000784(nuclear chromosome, telomeric region)|GO:0005515(protein binding)|GO:0005654(nucleoplasm)|GO:0006886(intracellular protein transport)|GO:0016233(telomere capping)|GO:0016604(nuclear body)|GO:0031848(protection from non-homologous end joining at telomere)|GO:0032202(telomere assembly)|GO:0032211(negative regulatio…	Homo sapiens ACD shelterin complex subunit and telomerase recruitment factor (ACD), transcript variant 2, mRNA [NM_022914]	ACD
NM_000789	-0.0229281	-1.01602	6.78004	-0.605484	0.554513	0.880729	-6.4262	NM_000789	6.77211	6.77226	6.79218	6.81761	6.72375	6.77267	6.79207	6.77396	GO:0001822(kidney development)|GO:0001974(blood vessel remodeling)|GO:0002003(angiotensin maturation)|GO:0002019(regulation of renal output by angiotensin)|GO:0002446(neutrophil mediated immunity)|GO:0002474(antigen processing and presentation of peptide antigen via MHC class I)|GO:0003081(regulation of systemic arterial blood pressure by renin-angiotensin)|GO:0003084(positive regulation of syste…	Homo sapiens angiotensin I converting enzyme (ACE), transcript variant 1, mRNA [NM_000789]	ACE
NM_021804	0.0882042	1.06305	6.67411	1.64791	0.121544	0.488142	-5.31234	NM_021804	6.60223	6.62617	6.66133	6.65777	6.67684	6.65732	6.65777	6.90839	GO:0001618(virus receptor activity)|GO:0001817(regulation of cytokine production)|GO:0002003(angiotensin maturation)|GO:0003051(angiotensin-mediated drinking behavior)|GO:0003081(regulation of systemic arterial blood pressure by renin-angiotensin)|GO:0004175(endopeptidase activity)|GO:0004180(carboxypeptidase activity)|GO:0004181(metallocarboxypeptidase activity)|GO:0005515(protein binding)|GO:00…	Homo sapiens angiotensin I converting enzyme 2 (ACE2), transcript variant 2, mRNA [NM_021804]	ACE2
NM_133492	-0.0405678	-1.02852	6.79492	-0.43971	0.666835	0.929282	-6.51556	NM_133492	6.73682	6.74062	6.76114	6.82018	6.72537	6.67684	6.74609	6.74819	GO:0005515(protein binding)|GO:0005783(endoplasmic reticulum)|GO:0005789(endoplasmic reticulum membrane)|GO:0006665(sphingolipid metabolic process)|GO:0008544(epidermis development)|GO:0010446(response to alkaline pH)|GO:0016021(integral component of membrane)|GO:0017040(N-acylsphingosine amidohydrolase activity)|GO:0019216(regulation of lipid metabolic process)|GO:0030148(sphingolipid biosynthet…	Homo sapiens alkaline ceramidase 1 (ACER1), mRNA [NM_133492]	ACER1
NM_018367	0.0280789	1.01965	7.81171	0.217782	0.83073	0.975069	-6.59168	NM_018367	7.62571	7.71489	7.77869	7.6049	7.62582	7.78576	7.68409	7.74083	GO:0005509(calcium ion binding)|GO:0005783(endoplasmic reticulum)|GO:0005789(endoplasmic reticulum membrane)|GO:0006954(inflammatory response)|GO:0008270(zinc ion binding)|GO:0008284(positive regulation of cell population proliferation)|GO:0016021(integral component of membrane)|GO:0017040(N-acylsphingosine amidohydrolase activity)|GO:0030148(sphingolipid biosynthetic process)|GO:0030173(integral…	Homo sapiens alkaline ceramidase 3 (ACER3), transcript variant 1, mRNA [NM_018367]	ACER3
NM_000665	0.113303	1.0817	7.20779	1.76555	0.0991857	0.44495	-5.138	NM_000665	7.13089	6.99894	7.00141	7.07448	7.18488	7.08912	7.23392	7.15102	GO:0001507(acetylcholine catabolic process in synaptic cleft)|GO:0001540(amyloid-beta binding)|GO:0001919(regulation of receptor recycling)|GO:0002076(osteoblast development)|GO:0003990(acetylcholinesterase activity)|GO:0004104(cholinesterase activity)|GO:0005515(protein binding)|GO:0005518(collagen binding)|GO:0005576(extracellular region)|GO:0005604(basement membrane)|GO:0005615(extracellular s…	Homo sapiens acetylcholinesterase (Cartwright blood group) (ACHE), transcript variant E4-E6, mRNA [NM_000665]	ACHE
NM_014977	-0.199902	-1.14862	8.50302	-1.28985	0.217932	0.618503	-5.79008	NM_014977	8.61379	8.88274	8.21622	8.4971	8.39674	8.35446	8.22611	8.43293	GO:0003676(nucleic acid binding)|GO:0003723(RNA binding)|GO:0005515(protein binding)|GO:0005634(nucleus)|GO:0005654(nucleoplasm)|GO:0005730(nucleolus)|GO:0005829(cytosol)|GO:0005886(plasma membrane)|GO:0006397(mRNA processing)|GO:0008380(RNA splicing)|GO:0016607(nuclear speck)|GO:0016887(ATPase activity)|GO:0019899(enzyme binding)|GO:0030218(erythrocyte differentiation)|GO:0030263(apoptotic chrom…	Homo sapiens apoptotic chromatin condensation inducer 1 (ACIN1), transcript variant 1, mRNA [NM_014977]	ACIN1
NM_002036	-0.96887	-1.95731	7.06942	-1.37875	0.189531	0.580882	-5.67955	NM_002036	6.67596	9.27947	7.68781	6.67198	6.58825	6.60733	6.60641	6.63776	GO:0004888(transmembrane signaling receptor activity)|GO:0004930(G protein-coupled receptor activity)|GO:0005769(early endosome)|GO:0005886(plasma membrane)|GO:0006952(defense response)|GO:0006954(inflammatory response)|GO:0007186(G protein-coupled receptor signaling pathway)|GO:0016021(integral component of membrane)|GO:0019957(C-C chemokine binding)|GO:0032642(regulation of chemokine production…	Homo sapiens atypical chemokine receptor 1 (Duffy blood group) (ACKR1), transcript variant 2, mRNA [NM_002036]	ACKR1
NM_001296	0.0303145	1.02123	6.76059	0.709975	0.489337	0.845584	-6.35609	NM_001296	6.72537	6.7211	6.7719	6.77931	6.85992	6.72537	6.78545	6.74819	GO:0004950(chemokine receptor activity)|GO:0005044(scavenger receptor activity)|GO:0005515(protein binding)|GO:0005654(nucleoplasm)|GO:0005769(early endosome)|GO:0005829(cytosol)|GO:0005884(actin filament)|GO:0005886(plasma membrane)|GO:0005887(integral component of plasma membrane)|GO:0006897(endocytosis)|GO:0006935(chemotaxis)|GO:0006954(inflammatory response)|GO:0006955(immune response)|GO:000…	Homo sapiens atypical chemokine receptor 2 (ACKR2), mRNA [NM_001296]	ACKR2
NM_020311	-0.0657269	-1.04661	11.4013	-0.41229	0.686349	0.936456	-6.52769	NM_020311	11.8017	12.0404	11.9434	12.0935	11.6598	12.1263	11.7793	12.0506	GO:0001525(angiogenesis)|GO:0001570(vasculogenesis)|GO:0005044(scavenger receptor activity)|GO:0005515(protein binding)|GO:0005634(nucleus)|GO:0005768(endosome)|GO:0005769(early endosome)|GO:0005886(plasma membrane)|GO:0005905(clathrin-coated pit)|GO:0006935(chemotaxis)|GO:0006955(immune response)|GO:0007155(cell adhesion)|GO:0007186(G protein-coupled receptor signaling pathway)|GO:0007204(positi…	Homo sapiens atypical chemokine receptor 3 (ACKR3), mRNA [NM_020311]	ACKR3
NM_178445	-0.0265988	-1.01861	6.91339	-0.30899	0.761864	0.95982	-6.56653	NM_178445	7.09869	6.87882	6.72067	6.73682	6.8537	6.77108	6.82655	6.87728	GO:0004950(chemokine receptor activity)|GO:0005044(scavenger receptor activity)|GO:0005515(protein binding)|GO:0005769(early endosome)|GO:0005886(plasma membrane)|GO:0005887(integral component of plasma membrane)|GO:0006897(endocytosis)|GO:0006935(chemotaxis)|GO:0006955(immune response)|GO:0007186(G protein-coupled receptor signaling pathway)|GO:0007204(positive regulation of cytosolic calcium io…	Homo sapiens atypical chemokine receptor 4 (ACKR4), transcript variant 1, mRNA [NM_178445]	ACKR4
U18197	0.467779	1.38298	11.0861	3.71044	0.00231591	0.0512715	-1.60504	U18197	10.7169	10.6566	10.5049	10.521	11.3006	11.2249	10.7321	11.013	GO:0003878(ATP citrate synthase activity)|GO:0005515(protein binding)|GO:0005524(ATP binding)|GO:0005576(extracellular region)|GO:0005654(nucleoplasm)|GO:0005829(cytosol)|GO:0005886(plasma membrane)|GO:0006085(acetyl-CoA biosynthetic process)|GO:0006101(citrate metabolic process)|GO:0006107(oxaloacetate metabolic process)|GO:0006633(fatty acid biosynthetic process)|GO:0006695(cholesterol biosynth…	Human ATP:citrate lyase mRNA, complete cds. [U18197]	ACLY
NM_138326	-0.0019035	-1.00132	6.71117	-0.0467325	0.963384	0.996949	-6.61544	NM_138326	6.70606	6.65396	6.71425	6.75029	6.66311	6.71768	6.67419	6.76197	GO:0001760(aminocarboxymuconate-semialdehyde decarboxylase activity)|GO:0005515(protein binding)|GO:0005737(cytoplasm)|GO:0005829(cytosol)|GO:0006569(tryptophan catabolic process)|GO:0008270(zinc ion binding)|GO:0016787(hydrolase activity)|GO:0016831(carboxy-lyase activity)|GO:0019748(secondary metabolic process)|GO:1904985(negative regulation of quinolinate biosynthetic process)|GO:1905004(picol…	Homo sapiens aminocarboxymuconate semialdehyde decarboxylase (ACMSD), transcript variant 1, mRNA [NM_138326]	ACMSD
NM_002197	-0.00224392	-1.00156	10.9517	-0.0327359	0.974346	0.997801	-6.61603	NM_002197	10.9112	10.9201	10.9367	10.6928	10.8507	10.958	10.7586	10.8846	GO:0003723(RNA binding)|GO:0003994(aconitate hydratase activity)|GO:0005515(protein binding)|GO:0005737(cytoplasm)|GO:0005739(mitochondrion)|GO:0005783(endoplasmic reticulum)|GO:0005794(Golgi apparatus)|GO:0005829(cytosol)|GO:0006099(tricarboxylic acid cycle)|GO:0006101(citrate metabolic process)|GO:0006417(regulation of translation)|GO:0006879(cellular iron ion homeostasis)|GO:0009791(post-embry…	Homo sapiens aconitase 1 (ACO1), transcript variant 2, mRNA [NM_002197]	ACO1
NM_001098	0.0759301	1.05404	12.9132	0.8606	0.403906	0.791816	-6.23698	NM_001098	12.5758	12.5937	12.5628	12.5989	12.7702	12.5597	12.6389	12.6662	GO:0001889(liver development)|GO:0003994(aconitate hydratase activity)|GO:0005506(iron ion binding)|GO:0005739(mitochondrion)|GO:0005759(mitochondrial matrix)|GO:0005829(cytosol)|GO:0006091(generation of precursor metabolites and energy)|GO:0006099(tricarboxylic acid cycle)|GO:0006101(citrate metabolic process)|GO:0006102(isocitrate metabolic process)|GO:0035900(response to isolation stress)|GO:0…	Homo sapiens aconitase 2 (ACO2), mRNA [NM_001098]	ACO2
NM_001037161	0.372934	1.29498	12.3916	2.6657	0.0184104	0.184757	-3.60311	NM_001037161	11.6179	11.8603	11.6585	11.899	12.1456	12.3216	11.8575	12.2028	GO:0000038(very long-chain fatty acid metabolic process)|GO:0001676(long-chain fatty acid metabolic process)|GO:0005829(cytosol)|GO:0006631(fatty acid metabolic process)|GO:0006637(acyl-CoA metabolic process)|GO:0016290(palmitoyl-CoA hydrolase activity)|GO:0047617(acyl-CoA hydrolase activity)|GO:0052689(carboxylic ester hydrolase activity)|GO:0102991(myristoyl-CoA hydrolase activity)	Homo sapiens acyl-CoA thioesterase 1 (ACOT1), mRNA [NM_001037161]	ACOT1
NM_015547	-0.0251231	-1.01757	6.88752	-0.597667	0.559573	0.882777	-6.43102	NM_015547	6.83214	6.82079	6.87442	6.82533	6.79186	6.73779	6.86401	6.85853	GO:0000062(fatty-acyl-CoA binding)|GO:0005759(mitochondrial matrix)|GO:0005829(cytosol)|GO:0006631(fatty acid metabolic process)|GO:0006637(acyl-CoA metabolic process)|GO:0008289(lipid binding)|GO:0009266(response to temperature stimulus)|GO:0009409(response to cold)|GO:0016290(palmitoyl-CoA hydrolase activity)|GO:0035556(intracellular signal transduction)|GO:0036042(long-chain fatty acyl-CoA bin…	Homo sapiens acyl-CoA thioesterase 11 (ACOT11), transcript variant 1, mRNA [NM_015547]	ACOT11
NM_147161	0.189648	1.14049	8.63346	1.82434	0.0894362	0.422577	-5.04802	NM_147161	8.19299	8.25407	8.23452	8.29548	8.42679	8.52368	8.26627	8.5189	GO:0000062(fatty-acyl-CoA binding)|GO:0005759(mitochondrial matrix)|GO:0005829(cytosol)|GO:0006631(fatty acid metabolic process)|GO:0006637(acyl-CoA metabolic process)|GO:0008289(lipid binding)|GO:0009266(response to temperature stimulus)|GO:0009409(response to cold)|GO:0016290(palmitoyl-CoA hydrolase activity)|GO:0035556(intracellular signal transduction)|GO:0036042(long-chain fatty acyl-CoA bin…	Homo sapiens acyl-CoA thioesterase 11 (ACOT11), transcript variant 2, mRNA [NM_147161]	ACOT11
NM_130767	0.0770413	1.05485	6.6604	1.06683	0.304039	0.709613	-6.04115	NM_130767	6.52405	6.61195	6.67596	6.54545	6.57317	6.74693	6.69262	6.65284	GO:0000062(fatty-acyl-CoA binding)|GO:0003986(acetyl-CoA hydrolase activity)|GO:0005515(protein binding)|GO:0005524(ATP binding)|GO:0005829(cytosol)|GO:0006084(acetyl-CoA metabolic process)|GO:0006631(fatty acid metabolic process)|GO:0006637(acyl-CoA metabolic process)|GO:0008289(lipid binding)|GO:0036042(long-chain fatty acyl-CoA binding)|GO:0042802(identical protein binding)|GO:0047617(acyl-CoA…	Homo sapiens acyl-CoA thioesterase 12 (ACOT12), mRNA [NM_130767]	ACOT12
NM_018473	-0.00839361	-1.00583	12.7837	-0.0754249	0.94094	0.994736	-6.6136	NM_018473	12.9357	13.0265	13.0548	12.8549	12.9267	12.9398	13.1039	12.8679	GO:0005515(protein binding)|GO:0005634(nucleus)|GO:0005739(mitochondrion)|GO:0005819(spindle)|GO:0005829(cytosol)|GO:0006637(acyl-CoA metabolic process)|GO:0047617(acyl-CoA hydrolase activity)|GO:0051289(protein homotetramerization)|GO:0120163(negative regulation of cold-induced thermogenesis)	Homo sapiens acyl-CoA thioesterase 13 (ACOT13), transcript variant 1, mRNA [NM_018473]	ACOT13
NM_006821	0.190683	1.1413	10.4692	1.67506	0.116027	0.478957	-5.27281	NM_006821	10.0309	10.0546	9.90085	9.96367	10.2648	10.1688	10.0487	10.2304	GO:0000038(very long-chain fatty acid metabolic process)|GO:0001676(long-chain fatty acid metabolic process)|GO:0005515(protein binding)|GO:0005739(mitochondrion)|GO:0005759(mitochondrial matrix)|GO:0005782(peroxisomal matrix)|GO:0005829(cytosol)|GO:0006625(protein targeting to peroxisome)|GO:0006631(fatty acid metabolic process)|GO:0006637(acyl-CoA metabolic process)|GO:0016290(palmitoyl-CoA hyd…	Homo sapiens acyl-CoA thioesterase 2 (ACOT2), transcript variant 1, mRNA [NM_006821]	ACOT2
NM_152331	0.447902	1.36406	9.30944	6.27293	2.01359e-05	0.00234551	3.06956	NM_152331	8.75989	8.89297	8.84235	8.88303	9.38654	9.20991	9.15541	9.41798	GO:0000038(very long-chain fatty acid metabolic process)|GO:0001676(long-chain fatty acid metabolic process)|GO:0004778(succinyl-CoA hydrolase activity)|GO:0005777(peroxisome)|GO:0005782(peroxisomal matrix)|GO:0005829(cytosol)|GO:0006104(succinyl-CoA metabolic process)|GO:0006625(protein targeting to peroxisome)|GO:0006631(fatty acid metabolic process)|GO:0006633(fatty acid biosynthetic process)|…	Homo sapiens acyl-CoA thioesterase 4 (ACOT4), mRNA [NM_152331]	ACOT4
NM_007274	-0.259272	-1.19687	12.6956	-1.08088	0.297953	0.703238	-6.02649	NM_007274	12.7029	12.705	12.467	12.6025	12.6922	12.0693	12.3701	12.3086	GO:0000062(fatty-acyl-CoA binding)|GO:0005515(protein binding)|GO:0005654(nucleoplasm)|GO:0005739(mitochondrion)|GO:0005829(cytosol)|GO:0006631(fatty acid metabolic process)|GO:0006637(acyl-CoA metabolic process)|GO:0015937(coenzyme A biosynthetic process)|GO:0016290(palmitoyl-CoA hydrolase activity)|GO:0036042(long-chain fatty acyl-CoA binding)|GO:0036114(medium-chain fatty-acyl-CoA catabolic pr…	Homo sapiens acyl-CoA thioesterase 7 (ACOT7), transcript variant hBACHa, mRNA [NM_007274]	ACOT7
NM_005469	0.0281875	1.01973	10.7301	0.291116	0.775216	0.964093	-6.57213	NM_005469	10.4019	10.4386	10.3894	10.5707	10.5809	10.4747	10.5117	10.3462	GO:0003986(acetyl-CoA hydrolase activity)|GO:0004778(succinyl-CoA hydrolase activity)|GO:0005515(protein binding)|GO:0005782(peroxisomal matrix)|GO:0005829(cytosol)|GO:0006625(protein targeting to peroxisome)|GO:0006637(acyl-CoA metabolic process)|GO:0006699(bile acid biosynthetic process)|GO:0009062(fatty acid catabolic process)|GO:0016032(viral process)|GO:0016289(CoA hydrolase activity)|GO:001…	Homo sapiens acyl-CoA thioesterase 8 (ACOT8), mRNA [NM_005469]	ACOT8
NM_001037171	0.171684	1.12637	12.0352	2.50329	0.0252542	0.220849	-3.89997	NM_001037171	12.0759	12.0521	12.1247	12.047	12.2163	12.3114	12.1482	12.3105	GO:0003986(acetyl-CoA hydrolase activity)|GO:0005739(mitochondrion)|GO:0005759(mitochondrial matrix)|GO:0006637(acyl-CoA metabolic process)|GO:0047617(acyl-CoA hydrolase activity)|GO:0052689(carboxylic ester hydrolase activity)	Homo sapiens acyl-CoA thioesterase 9 (ACOT9), transcript variant 1, mRNA [NM_001037171]	ACOT9
NM_004035	0.172722	1.12718	8.88249	2.05055	0.0594495	0.346307	-4.68593	NM_004035	8.54249	8.53345	8.67386	8.72142	8.79167	8.84569	8.72345	8.8013	GO:0000038(very long-chain fatty acid metabolic process)|GO:0003997(acyl-CoA oxidase activity)|GO:0005504(fatty acid binding)|GO:0005777(peroxisome)|GO:0005778(peroxisomal membrane)|GO:0005782(peroxisomal matrix)|GO:0005829(cytosol)|GO:0006091(generation of precursor metabolites and energy)|GO:0006625(protein targeting to peroxisome)|GO:0006629(lipid metabolic process)|GO:0006693(prostaglandin me…	Homo sapiens acyl-CoA oxidase 1 (ACOX1), transcript variant 1, mRNA [NM_004035]	ACOX1
NM_003500	0.0180085	1.01256	6.82836	0.357905	0.725735	0.949031	-6.5495	NM_003500	6.74819	6.70779	6.83052	6.90351	6.90689	6.80494	6.82655	6.72366	GO:0000038(very long-chain fatty acid metabolic process)|GO:0003997(acyl-CoA oxidase activity)|GO:0005504(fatty acid binding)|GO:0005515(protein binding)|GO:0005777(peroxisome)|GO:0005782(peroxisomal matrix)|GO:0005829(cytosol)|GO:0006625(protein targeting to peroxisome)|GO:0006699(bile acid biosynthetic process)|GO:0010942(positive regulation of cell death)|GO:0016401(palmitoyl-CoA oxidase activ…	Homo sapiens acyl-CoA oxidase 2 (ACOX2), mRNA [NM_003500]	ACOX2
NM_001375783	-0.0856514	-1.06117	7.96517	-0.409681	0.688218	0.936701	-6.52881	NM_001375783	8.08439	8.20785	8.22068	8.05443	8.01524	8.24837	7.91607	8.04508	GO:0003997(acyl-CoA oxidase activity)|GO:0005504(fatty acid binding)|GO:0005777(peroxisome)|GO:0005782(peroxisomal matrix)|GO:0005829(cytosol)|GO:0006625(protein targeting to peroxisome)|GO:0016020(membrane)|GO:0016402(pristanoyl-CoA oxidase activity)|GO:0033540(fatty acid beta-oxidation using acyl-CoA oxidase)|GO:0050660(flavin adenine dinucleotide binding)|GO:0055088(lipid homeostasis)|GO:00719…	Homo sapiens acyl-CoA oxidase 3, pristanoyl (ACOX3), transcript variant 3, mRNA [NM_001375783]	ACOX3
NM_003501	-0.0135312	-1.00942	9.64698	-0.14559	0.886313	0.985076	-6.60545	NM_003501	9.68765	9.72499	9.67055	9.64628	9.72206	9.76352	9.57769	9.61206	GO:0003997(acyl-CoA oxidase activity)|GO:0005504(fatty acid binding)|GO:0005777(peroxisome)|GO:0005782(peroxisomal matrix)|GO:0005829(cytosol)|GO:0006625(protein targeting to peroxisome)|GO:0016020(membrane)|GO:0016402(pristanoyl-CoA oxidase activity)|GO:0033540(fatty acid beta-oxidation using acyl-CoA oxidase)|GO:0050660(flavin adenine dinucleotide binding)|GO:0055088(lipid homeostasis)|GO:00719…	Homo sapiens acyl-CoA oxidase 3, pristanoyl (ACOX3), transcript variant 1, mRNA [NM_003501]	ACOX3
NM_001371254	0.21567	1.16124	6.65493	3.31022	0.0051349	0.0830739	-2.38031	NM_001371254	6.58073	6.51175	6.42522	6.41838	6.60455	6.79238	6.67816	6.72366	GO:0003674(molecular_function)|GO:0003997(acyl-CoA oxidase activity)|GO:0005504(fatty acid binding)|GO:0005575(cellular_component)|GO:0005777(peroxisome)|GO:0005782(peroxisomal matrix)|GO:0008150(biological_process)|GO:0033540(fatty acid beta-oxidation using acyl-CoA oxidase)|GO:0050660(flavin adenine dinucleotide binding)|GO:0055088(lipid homeostasis)	Homo sapiens acyl-CoA oxidase like (ACOXL), transcript variant 3, mRNA [NM_001371254]	ACOXL
NM_001142807	-0.0482544	-1.03401	6.64607	-0.905906	0.38026	0.773398	-6.19712	NM_001142807	6.57033	6.6407	6.64701	6.5157	6.44605	6.56033	6.64295	6.53138	GO:0003674(molecular_function)|GO:0003997(acyl-CoA oxidase activity)|GO:0005504(fatty acid binding)|GO:0005575(cellular_component)|GO:0005777(peroxisome)|GO:0005782(peroxisomal matrix)|GO:0008150(biological_process)|GO:0033540(fatty acid beta-oxidation using acyl-CoA oxidase)|GO:0050660(flavin adenine dinucleotide binding)|GO:0055088(lipid homeostasis)	Homo sapiens acyl-CoA oxidase like (ACOXL), transcript variant 1, mRNA [NM_001142807]	ACOXL
NM_004300	0.0728536	1.0518	10.6139	0.592861	0.562696	0.88469	-6.43396	NM_004300	10.3397	10.4373	10.2457	10.2912	10.3017	10.6275	10.3881	10.288	GO:0003993(acid phosphatase activity)|GO:0004725(protein tyrosine phosphatase activity)|GO:0004726(non-membrane spanning protein tyrosine phosphatase activity)|GO:0005515(protein binding)|GO:0005737(cytoplasm)|GO:0009898(cytoplasmic side of plasma membrane)|GO:0035335(peptidyl-tyrosine dephosphorylation)|GO:0070062(extracellular exosome)	Homo sapiens acid phosphatase 1 (ACP1), transcript variant 3, mRNA [NM_004300]	ACP1
NM_001040649	-0.0442618	-1.03116	6.7025	-0.716043	0.485697	0.843961	-6.3517	NM_001040649	6.67596	6.77066	6.75656	6.69174	6.69043	6.63526	6.70174	6.69043	GO:0003993(acid phosphatase activity)|GO:0004725(protein tyrosine phosphatase activity)|GO:0004726(non-membrane spanning protein tyrosine phosphatase activity)|GO:0005515(protein binding)|GO:0005737(cytoplasm)|GO:0009898(cytoplasmic side of plasma membrane)|GO:0035335(peptidyl-tyrosine dephosphorylation)|GO:0070062(extracellular exosome)	Homo sapiens acid phosphatase 1 (ACP1), transcript variant 4, mRNA [NM_001040649]	ACP1
NM_001610	-0.145785	-1.10633	7.58941	-1.16345	0.264026	0.668952	-5.93715	NM_001610	7.5004	7.53076	7.45852	7.54517	7.52759	7.13705	7.34402	7.44304	GO:0001501(skeletal system development)|GO:0003993(acid phosphatase activity)|GO:0005764(lysosome)|GO:0005765(lysosomal membrane)|GO:0007040(lysosome organization)|GO:0016020(membrane)|GO:0016021(integral component of membrane)|GO:0016311(dephosphorylation)|GO:0016791(phosphatase activity)|GO:0043202(lysosomal lumen)|GO:0070062(extracellular exosome)	Homo sapiens acid phosphatase 2, lysosomal (ACP2), transcript variant 1, mRNA [NM_001610]	ACP2
NM_001099	-0.0713954	-1.05073	6.63501	-2.0522	0.0592695	0.345989	-4.68321	NM_001099	6.60232	6.67452	6.65984	6.69002	6.62044	6.54175	6.53592	6.64301	GO:0003993(acid phosphatase activity)|GO:0005515(protein binding)|GO:0005615(extracellular space)|GO:0005634(nucleus)|GO:0005764(lysosome)|GO:0005765(lysosomal membrane)|GO:0005886(plasma membrane)|GO:0006144(purine nucleobase metabolic process)|GO:0006772(thiamine metabolic process)|GO:0007040(lysosome organization)|GO:0008253(5'-nucleotidase activity)|GO:0009117(nucleotide metabolic process)|GO…	Homo sapiens acid phosphatase 3 (ACP3), transcript variant 1, mRNA [NM_001099]	ACP3
NM_033068	0.0236871	1.01655	6.87633	0.351308	0.73057	0.951163	-6.55194	NM_033068	6.84353	6.87882	6.7719	6.90839	6.88455	6.97692	6.82655	6.80937	GO:0003993(acid phosphatase activity)|GO:0004725(protein tyrosine phosphatase activity)|GO:0005764(lysosome)|GO:0007040(lysosome organization)|GO:0010955(negative regulation of protein processing)|GO:0010977(negative regulation of neuron projection development)|GO:0016021(integral component of membrane)|GO:0016311(dephosphorylation)|GO:0016791(phosphatase activity)|GO:0030971(receptor tyrosine ki…	Homo sapiens acid phosphatase 4 (ACP4), mRNA [NM_033068]	ACP4
NM_001611	0.0176546	1.01231	7.02241	0.154654	0.879294	0.983733	-6.60402	NM_001611	6.81698	6.87882	6.83684	6.87767	6.86689	6.84941	6.93055	6.83408	GO:0001503(ossification)|GO:0003993(acid phosphatase activity)|GO:0005764(lysosome)|GO:0005829(cytosol)|GO:0006771(riboflavin metabolic process)|GO:0008198(ferrous iron binding)|GO:0008199(ferric iron binding)|GO:0016021(integral component of membrane)|GO:0016311(dephosphorylation)|GO:0032496(response to lipopolysaccharide)|GO:0032691(negative regulation of interleukin-1 beta production)|GO:00326…	Homo sapiens acid phosphatase 5, tartrate resistant (ACP5), transcript variant 4, mRNA [NM_001611]	ACP5
NM_016361	0.0749079	1.05329	6.91346	2.0216	0.0626929	0.355399	-4.73359	NM_016361	6.96181	7.00633	7.00141	6.98904	7.11114	7.04593	7.06945	7.0317	GO:0002244(hematopoietic progenitor cell differentiation)|GO:0003993(acid phosphatase activity)|GO:0005737(cytoplasm)|GO:0005739(mitochondrion)|GO:0005759(mitochondrial matrix)|GO:0006644(phospholipid metabolic process)|GO:0006654(phosphatidic acid biosynthetic process)|GO:0016311(dephosphorylation)|GO:0016791(phosphatase activity)|GO:0052642(lysophosphatidic acid phosphatase activity)|GO:2001311…	Homo sapiens acid phosphatase 6, lysophosphatidic (ACP6), transcript variant 1, mRNA [NM_016361]	ACP6
NM_001004318	-0.0827659	-1.05905	6.69746	-1.23522	0.237007	0.641111	-5.85513	NM_001004318	6.79604	6.73429	6.71425	6.70087	6.57317	6.64971	6.7151	6.6764	GO:0003993(acid phosphatase activity)|GO:0005576(extracellular region)|GO:0016311(dephosphorylation)|GO:0046872(metal ion binding)	Homo sapiens acid phosphatase 7, tartrate resistant (putative) (ACP7), transcript variant 1, mRNA [NM_001004318]	ACP7
NM_001097	0.0332549	1.02332	6.87207	0.45945	0.65294	0.925102	-6.50636	NM_001097	6.905	6.71164	6.81058	6.70725	6.80649	6.78942	6.85069	6.82089	GO:0002020(protease binding)|GO:0002077(acrosome matrix dispersal)|GO:0003677(DNA binding)|GO:0004040(amidase activity)|GO:0004252(serine-type endopeptidase activity)|GO:0005507(copper ion binding)|GO:0005515(protein binding)|GO:0005537(mannose binding)|GO:0005576(extracellular region)|GO:0005634(nucleus)|GO:0005798(Golgi-associated vesicle)|GO:0007190(activation of adenylate cyclase activity)|GO…	Homo sapiens acrosin (ACR), mRNA [NM_001097]	ACR
NM_032489	-0.0158905	-1.01108	6.79868	-0.365739	0.720008	0.947115	-6.54654	NM_032489	6.72537	6.76446	6.80655	6.79238	6.73259	6.79807	6.70908	6.78545	GO:0001669(acrosomal vesicle)|GO:0001675(acrosome assembly)|GO:0002080(acrosomal membrane)|GO:0003674(molecular_function)|GO:0005576(extracellular region)|GO:0005634(nucleus)|GO:0007286(spermatid development)|GO:0008150(biological_process)|GO:0009566(fertilization)	Homo sapiens acrosin binding protein (ACRBP), mRNA [NM_032489]	ACRBP
NM_001612	-0.0177881	-1.01241	6.72091	-0.438681	0.667563	0.92958	-6.51603	NM_001612	6.65508	6.73429	6.66133	6.77931	6.64791	6.66334	6.73767	6.70995	GO:0001669(acrosomal vesicle)|GO:0007275(multicellular organism development)	Homo sapiens acrosomal vesicle protein 1 (ACRV1), transcript variant 1, mRNA [NM_001612]	ACRV1
NM_015162	-0.0381823	-1.02682	6.7262	-0.903017	0.381739	0.774691	-6.19972	NM_015162	6.82425	6.76344	6.74962	6.69405	6.71655	6.71614	6.7432	6.70275	GO:0000038(very long-chain fatty acid metabolic process)|GO:0001676(long-chain fatty acid metabolic process)|GO:0003996(acyl-CoA ligase activity)|GO:0004467(long-chain fatty acid-CoA ligase activity)|GO:0005524(ATP binding)|GO:0005737(cytoplasm)|GO:0005783(endoplasmic reticulum)|GO:0005829(cytosol)|GO:0005886(plasma membrane)|GO:0016405(CoA-ligase activity)|GO:0031410(cytoplasmic vesicle)|GO:0031…	Homo sapiens acyl-CoA synthetase bubblegum family member 1 (ACSBG1), transcript variant 1, mRNA [NM_015162]	ACSBG1
NM_030924	0.00837519	1.00582	7.0965	0.137965	0.892226	0.986694	-6.60658	NM_030924	6.96831	6.96687	6.8746	6.98904	6.96	6.96036	7.02549	6.88646	GO:0003996(acyl-CoA ligase activity)|GO:0004467(long-chain fatty acid-CoA ligase activity)|GO:0005524(ATP binding)|GO:0005737(cytoplasm)|GO:0005739(mitochondrion)|GO:0005829(cytosol)|GO:0006631(fatty acid metabolic process)|GO:0007275(multicellular organism development)|GO:0007283(spermatogenesis)|GO:0016020(membrane)|GO:0016405(CoA-ligase activity)|GO:0030154(cell differentiation)|GO:0035338(lon…	Homo sapiens acyl-CoA synthetase bubblegum family member 2 (ACSBG2), transcript variant 2, mRNA [NM_030924]	ACSBG2
NM_025149	0.260751	1.1981	8.50964	2.00122	0.0650713	0.362371	-4.76691	NM_025149	8.00062	8.19383	8.48482	8.23242	8.31727	8.50742	8.71532	8.41469	GO:0003996(acyl-CoA ligase activity)|GO:0005515(protein binding)|GO:0005524(ATP binding)|GO:0005759(mitochondrial matrix)|GO:0006631(fatty acid metabolic process)|GO:0006637(acyl-CoA metabolic process)|GO:0031956(medium-chain fatty acid-CoA ligase activity)|GO:0047760(butyrate-CoA ligase activity)	Homo sapiens acyl-CoA synthetase family member 2 (ACSF2), transcript variant 2, mRNA [NM_025149]	ACSF2
ENST00000393145	-0.0644826	-1.04571	7.02985	-1.0228	0.323691	0.726353	-6.086	ENST00000393145	7.36482	7.24793	7.22129	7.19291	7.21977	7.16113	7.23392	7.15419	GO:0005515(protein binding)|GO:0005524(ATP binding)|GO:0005739(mitochondrion)|GO:0005759(mitochondrial matrix)|GO:0006631(fatty acid metabolic process)|GO:0006633(fatty acid biosynthetic process)|GO:0016405(CoA-ligase activity)|GO:0016878(acid-thiol ligase activity)|GO:0031957(very long-chain fatty acid-CoA ligase activity)|GO:0035338(long-chain fatty-acyl-CoA biosynthetic process)|GO:0090409(mal…	acyl-CoA synthetase family member 3 [Source:HGNC Symbol;Acc:HGNC:27288] [ENST00000393145]	ACSF3
NM_174917	0.0348412	1.02444	8.8161	0.343396	0.736385	0.9526	-6.55481	NM_174917	8.97931	9.0232	8.87996	8.97123	9.19642	8.89017	8.9055	9.00097	GO:0005515(protein binding)|GO:0005524(ATP binding)|GO:0005739(mitochondrion)|GO:0005759(mitochondrial matrix)|GO:0006631(fatty acid metabolic process)|GO:0006633(fatty acid biosynthetic process)|GO:0016405(CoA-ligase activity)|GO:0016878(acid-thiol ligase activity)|GO:0031957(very long-chain fatty acid-CoA ligase activity)|GO:0035338(long-chain fatty-acyl-CoA biosynthetic process)|GO:0090409(mal…	Homo sapiens acyl-CoA synthetase family member 3 (ACSF3), transcript variant 1, mRNA [NM_174917]	ACSF3
NM_001995	0.0259715	1.01817	9.55606	0.170289	0.86721	0.98153	-6.60135	NM_001995	9.53187	9.4086	9.42836	9.12319	9.38283	9.54418	9.33434	9.33455	GO:0000038(very long-chain fatty acid metabolic process)|GO:0001676(long-chain fatty acid metabolic process)|GO:0003996(acyl-CoA ligase activity)|GO:0004467(long-chain fatty acid-CoA ligase activity)|GO:0005524(ATP binding)|GO:0005739(mitochondrion)|GO:0005741(mitochondrial outer membrane)|GO:0005778(peroxisomal membrane)|GO:0005783(endoplasmic reticulum)|GO:0005789(endoplasmic reticulum membrane…	Homo sapiens acyl-CoA synthetase long chain family member 1 (ACSL1), transcript variant 1, mRNA [NM_001995]	ACSL1
NM_004457	0.958519	1.94331	9.59152	8.83857	4.10022e-07	0.000188775	6.83738	NM_004457	9.64091	9.75178	9.9032	9.56213	10.6687	10.5801	10.7885	10.6549	GO:0001676(long-chain fatty acid metabolic process)|GO:0003996(acyl-CoA ligase activity)|GO:0004467(long-chain fatty acid-CoA ligase activity)|GO:0005515(protein binding)|GO:0005524(ATP binding)|GO:0005741(mitochondrial outer membrane)|GO:0005778(peroxisomal membrane)|GO:0005783(endoplasmic reticulum)|GO:0005789(endoplasmic reticulum membrane)|GO:0005794(Golgi apparatus)|GO:0005811(lipid droplet)…	Homo sapiens acyl-CoA synthetase long chain family member 3 (ACSL3), transcript variant 1, mRNA [NM_004457]	ACSL3
NM_004458	0.462433	1.37786	10.3997	3.58188	0.00298943	0.0601509	-1.85435	NM_004458	10.3204	10.3272	10.3154	10.2609	10.8719	10.8606	10.486	10.8551	GO:0001676(long-chain fatty acid metabolic process)|GO:0003996(acyl-CoA ligase activity)|GO:0004467(long-chain fatty acid-CoA ligase activity)|GO:0005524(ATP binding)|GO:0005737(cytoplasm)|GO:0005741(mitochondrial outer membrane)|GO:0005778(peroxisomal membrane)|GO:0005783(endoplasmic reticulum)|GO:0005789(endoplasmic reticulum membrane)|GO:0005811(lipid droplet)|GO:0005886(plasma membrane)|GO:00…	Homo sapiens acyl-CoA synthetase long chain family member 4 (ACSL4), transcript variant 1, mRNA [NM_004458]	ACSL4
NM_203380	-0.0621966	-1.04405	6.93132	-0.921264	0.372462	0.76682	-6.1832	NM_203380	6.7719	6.9359	6.81698	6.87036	6.74693	6.77108	6.7603	6.86805	GO:0001676(long-chain fatty acid metabolic process)|GO:0003996(acyl-CoA ligase activity)|GO:0004467(long-chain fatty acid-CoA ligase activity)|GO:0005515(protein binding)|GO:0005524(ATP binding)|GO:0005654(nucleoplasm)|GO:0005730(nucleolus)|GO:0005739(mitochondrion)|GO:0005741(mitochondrial outer membrane)|GO:0005783(endoplasmic reticulum)|GO:0005789(endoplasmic reticulum membrane)|GO:0005886(pla…	Homo sapiens acyl-CoA synthetase long chain family member 5 (ACSL5), transcript variant 3, mRNA [NM_203380]	ACSL5
NM_001009185	-0.0644542	-1.04569	6.68162	-0.606836	0.553641	0.880094	-6.42536	NM_001009185	6.70639	6.67408	6.67719	6.65646	6.62808	6.64177	6.61951	6.56695	GO:0000038(very long-chain fatty acid metabolic process)|GO:0001676(long-chain fatty acid metabolic process)|GO:0003996(acyl-CoA ligase activity)|GO:0004467(long-chain fatty acid-CoA ligase activity)|GO:0005524(ATP binding)|GO:0005741(mitochondrial outer membrane)|GO:0005778(peroxisomal membrane)|GO:0005783(endoplasmic reticulum)|GO:0005789(endoplasmic reticulum membrane)|GO:0005886(plasma membra…	Homo sapiens acyl-CoA synthetase long chain family member 6 (ACSL6), transcript variant 2, mRNA [NM_001009185]	ACSL6
ENST00000489047	-0.0162706	-1.01134	6.5882	-0.326844	0.748604	0.955839	-6.5606	ENST00000489047	6.68956	6.61195	6.46862	6.62114	6.60455	6.56605	6.59572	6.55986	GO:0000038(very long-chain fatty acid metabolic process)|GO:0001676(long-chain fatty acid metabolic process)|GO:0003996(acyl-CoA ligase activity)|GO:0004467(long-chain fatty acid-CoA ligase activity)|GO:0005524(ATP binding)|GO:0005741(mitochondrial outer membrane)|GO:0005778(peroxisomal membrane)|GO:0005783(endoplasmic reticulum)|GO:0005789(endoplasmic reticulum membrane)|GO:0005886(plasma membra…	acyl-CoA synthetase long chain family member 6 [Source:HGNC Symbol;Acc:HGNC:16496] [ENST00000489047]	ACSL6
NM_052956	-0.0739866	-1.05262	6.7039	-1.21944	0.242755	0.646776	-5.87351	NM_052956	6.67596	6.66667	6.74819	6.73682	6.54255	6.64971	6.65777	6.68168	GO:0003996(acyl-CoA ligase activity)|GO:0004321(fatty-acyl-CoA synthase activity)|GO:0005515(protein binding)|GO:0005524(ATP binding)|GO:0005525(GTP binding)|GO:0005759(mitochondrial matrix)|GO:0006633(fatty acid biosynthetic process)|GO:0006637(acyl-CoA metabolic process)|GO:0006805(xenobiotic metabolic process)|GO:0015645(fatty acid ligase activity)|GO:0015980(energy derivation by oxidation of …	Homo sapiens acyl-CoA synthetase medium chain family member 1 (ACSM1), transcript variant 2, mRNA [NM_052956]	ACSM1
AK091978	-0.000456483	-1.00032	6.57491	-0.0111905	0.991229	0.999009	-6.61653	AK091978	6.50631	6.49035	6.54882	6.62753	6.57317	6.56033	6.53187	6.50581	GO:0003996(acyl-CoA ligase activity)|GO:0004321(fatty-acyl-CoA synthase activity)|GO:0005524(ATP binding)|GO:0005739(mitochondrion)|GO:0005759(mitochondrial matrix)|GO:0006633(fatty acid biosynthetic process)|GO:0006637(acyl-CoA metabolic process)|GO:0015645(fatty acid ligase activity)|GO:0036112(medium-chain fatty-acyl-CoA metabolic process)|GO:0042593(glucose homeostasis)|GO:0046872(metal ion b…	Homo sapiens cDNA FLJ34659 fis, clone KIDNE2018863. [AK091978]	ACSM2A
NM_001308954	-0.0141784	-1.00988	6.86068	-0.316563	0.75623	0.95811	-6.56405	NM_001308954	6.8005	6.77602	6.80655	6.84627	6.82416	6.76446	6.81458	6.76942	GO:0003996(acyl-CoA ligase activity)|GO:0004321(fatty-acyl-CoA synthase activity)|GO:0005524(ATP binding)|GO:0005739(mitochondrion)|GO:0005759(mitochondrial matrix)|GO:0006633(fatty acid biosynthetic process)|GO:0006637(acyl-CoA metabolic process)|GO:0015645(fatty acid ligase activity)|GO:0018858(benzoate-CoA ligase activity)|GO:0036112(medium-chain fatty-acyl-CoA metabolic process)|GO:0042593(gl…	Homo sapiens acyl-CoA synthetase medium chain family member 2A (ACSM2A), transcript variant 4, mRNA [NM_001308954]	ACSM2A
NM_182617	0.00999438	1.00695	6.75335	0.257323	0.80066	0.96971	-6.58183	NM_182617	6.7056	6.74845	6.78758	6.69735	6.72408	6.76681	6.79121	6.69685	GO:0003996(acyl-CoA ligase activity)|GO:0004321(fatty-acyl-CoA synthase activity)|GO:0005515(protein binding)|GO:0005524(ATP binding)|GO:0005739(mitochondrion)|GO:0005759(mitochondrial matrix)|GO:0006633(fatty acid biosynthetic process)|GO:0006637(acyl-CoA metabolic process)|GO:0006805(xenobiotic metabolic process)|GO:0015645(fatty acid ligase activity)|GO:0018858(benzoate-CoA ligase activity)|GO…	Homo sapiens acyl-CoA synthetase medium chain family member 2B (ACSM2B), transcript variant 1, mRNA [NM_182617]	ACSM2B
NM_202000	0.0074026	1.00514	6.73699	0.151069	0.882069	0.984278	-6.60459	NM_202000	6.7719	6.7211	6.78423	6.76529	6.93443	6.74693	6.70908	6.68168	GO:0003674(molecular_function)|GO:0003996(acyl-CoA ligase activity)|GO:0004321(fatty-acyl-CoA synthase activity)|GO:0005524(ATP binding)|GO:0005575(cellular_component)|GO:0005759(mitochondrial matrix)|GO:0006633(fatty acid biosynthetic process)|GO:0006637(acyl-CoA metabolic process)|GO:0008217(regulation of blood pressure)|GO:0015645(fatty acid ligase activity)|GO:0018729(propionate CoA-transfera…	Homo sapiens acyl-CoA synthetase medium chain family member 3 (ACSM3), transcript variant 2, mRNA [NM_202000]	ACSM3
NM_017888	-0.0385304	-1.02707	6.69708	-0.265804	0.794251	0.968099	-6.57951	NM_017888	6.67112	6.68753	6.65618	6.64921	6.56333	6.67684	6.63919	6.63055	GO:0003996(acyl-CoA ligase activity)|GO:0004321(fatty-acyl-CoA synthase activity)|GO:0005524(ATP binding)|GO:0005525(GTP binding)|GO:0005759(mitochondrial matrix)|GO:0006633(fatty acid biosynthetic process)|GO:0006637(acyl-CoA metabolic process)|GO:0015645(fatty acid ligase activity)|GO:0046872(metal ion binding)|GO:0047760(butyrate-CoA ligase activity)	Homo sapiens acyl-CoA synthetase medium chain family member 5 (ACSM5), transcript variant 1, mRNA [NM_017888]	ACSM5
NM_001324373	0.184488	1.13641	6.62134	4.05074	0.00118351	0.0333087	-0.946855	NM_001324373	6.44501	6.53187	6.4131	6.4078	6.66311	6.60733	6.62753	6.63776	GO:0003996(acyl-CoA ligase activity)|GO:0004321(fatty-acyl-CoA synthase activity)|GO:0005524(ATP binding)|GO:0005525(GTP binding)|GO:0005759(mitochondrial matrix)|GO:0006633(fatty acid biosynthetic process)|GO:0006637(acyl-CoA metabolic process)|GO:0015645(fatty acid ligase activity)|GO:0046872(metal ion binding)|GO:0047760(butyrate-CoA ligase activity)	Homo sapiens acyl-CoA synthetase medium chain family member 5 (ACSM5), transcript variant 4, mRNA [NM_001324373]	ACSM5
NM_032501	-0.0838647	-1.05985	8.77203	-1.61385	0.128789	0.500485	-5.36134	NM_032501	8.66116	8.65427	8.70356	8.67126	8.56348	8.61387	8.66599	8.51145	GO:0003987(acetate-CoA ligase activity)|GO:0005515(protein binding)|GO:0005524(ATP binding)|GO:0005759(mitochondrial matrix)|GO:0006069(ethanol oxidation)|GO:0006085(acetyl-CoA biosynthetic process)|GO:0016208(AMP binding)|GO:0019413(acetate biosynthetic process)|GO:0019427(acetyl-CoA biosynthetic process from acetate)|GO:0019542(propionate biosynthetic process)|GO:0050218(propionate-CoA ligase a…	Homo sapiens acyl-CoA synthetase short chain family member 1 (ACSS1), transcript variant 1, mRNA [NM_032501]	ACSS1
AK024424	0.0118106	1.00822	7.25156	0.0811174	0.936493	0.993884	-6.61313	AK024424	7.27365	7.32671	7.50457	7.17773	7.43801	7.14848	7.5068	7.23661	GO:0003987(acetate-CoA ligase activity)|GO:0005515(protein binding)|GO:0005524(ATP binding)|GO:0005759(mitochondrial matrix)|GO:0006069(ethanol oxidation)|GO:0006085(acetyl-CoA biosynthetic process)|GO:0016208(AMP binding)|GO:0019413(acetate biosynthetic process)|GO:0019427(acetyl-CoA biosynthetic process from acetate)|GO:0019542(propionate biosynthetic process)	Homo sapiens mRNA for FLJ00013 protein, partial cds. [AK024424]	ACSS1
NM_018677	1.00378	2.00525	9.25539	9.98276	9.24577e-08	7.22365e-05	8.23524	NM_018677	8.83829	9.00349	8.96341	8.90018	10.2069	10.0922	9.72377	9.69767	GO:0003987(acetate-CoA ligase activity)|GO:0005524(ATP binding)|GO:0005654(nucleoplasm)|GO:0005737(cytoplasm)|GO:0005759(mitochondrial matrix)|GO:0005829(cytosol)|GO:0006069(ethanol oxidation)|GO:0008610(lipid biosynthetic process)|GO:0016208(AMP binding)|GO:0019413(acetate biosynthetic process)|GO:0019427(acetyl-CoA biosynthetic process from acetate)|GO:0019542(propionate biosynthetic process)|G…	Homo sapiens acyl-CoA synthetase short chain family member 2 (ACSS2), transcript variant 1, mRNA [NM_018677]	ACSS2
NM_024560	0.0693476	1.04924	6.84561	1.27691	0.222336	0.623831	-5.80569	NM_024560	6.85876	6.84274	6.8746	6.87036	6.92778	6.93129	6.93701	6.92778	GO:0003987(acetate-CoA ligase activity)|GO:0005524(ATP binding)|GO:0005759(mitochondrial matrix)|GO:0046951(ketone body biosynthetic process)|GO:0047760(butyrate-CoA ligase activity)|GO:0050218(propionate-CoA ligase activity)	Homo sapiens acyl-CoA synthetase short chain family member 3 (ACSS3), transcript variant 1, mRNA [NM_024560]	ACSS3
NM_001330243	0.0285422	1.01998	6.59601	0.657769	0.521319	0.863152	-6.39243	NM_001330243	6.54786	6.58825	6.59199	6.63481	6.60455	6.6425	6.54834	6.68168	GO:0003987(acetate-CoA ligase activity)|GO:0005524(ATP binding)|GO:0005759(mitochondrial matrix)|GO:0046951(ketone body biosynthetic process)|GO:0047760(butyrate-CoA ligase activity)|GO:0050218(propionate-CoA ligase activity)	Homo sapiens acyl-CoA synthetase short chain family member 3 (ACSS3), transcript variant 3, mRNA [NM_001330243]	ACSS3
NM_001100	0.0295386	1.02069	7.61936	0.174979	0.863593	0.98087	-6.6005	NM_001100	6.70131	6.75154	6.72067	6.72281	6.75947	6.77931	6.70174	6.77396	GO:0001725(stress fiber)|GO:0005200(structural constituent of cytoskeleton)|GO:0005515(protein binding)|GO:0005524(ATP binding)|GO:0005615(extracellular space)|GO:0005829(cytosol)|GO:0005865(striated muscle thin filament)|GO:0005869(dynactin complex)|GO:0005884(actin filament)|GO:0006936(muscle contraction)|GO:0009612(response to mechanical stimulus)|GO:0009991(response to extracellular stimulus)…	Homo sapiens actin alpha 1, skeletal muscle (ACTA1), mRNA [NM_001100]	ACTA1
NM_001613	-0.995923	-1.99436	11.5238	-3.54281	0.00323099	0.0631471	-1.93011	NM_001613	11.6948	11.9388	12.8386	12.3869	10.8604	10.9889	11.9353	11.0908	GO:0005524(ATP binding)|GO:0005615(extracellular space)|GO:0005737(cytoplasm)|GO:0005829(cytosol)|GO:0005869(dynactin complex)|GO:0006936(muscle contraction)|GO:0008217(regulation of blood pressure)|GO:0009615(response to virus)|GO:0010628(positive regulation of gene expression)|GO:0014829(vascular associated smooth muscle contraction)|GO:0015629(actin cytoskeleton)|GO:0019901(protein kinase bind…	Homo sapiens actin alpha 2, smooth muscle (ACTA2), transcript variant 2, mRNA [NM_001613]	ACTA2
NR_125373	-0.0101432	-1.00706	6.64207	-0.19907	0.84506	0.977367	-6.59577	NR_125373	6.54352	6.61195	6.6339	6.63481	6.6339	6.49035	6.62159	6.63776		Homo sapiens ACTA2 antisense RNA 1 (ACTA2-AS1), long non-coding RNA [NR_125373]	ACTA2-AS1
NM_001101	0.30847	1.23839	13.9145	3.1899	0.00652594	0.0978219	-2.61215	NM_001101	13.5781	13.2446	13.4832	13.7124	13.7161	13.9849	13.9179	13.6332	GO:0000079(regulation of cyclin-dependent protein serine/threonine kinase activity)|GO:0000790(nuclear chromatin)|GO:0000978(RNA polymerase II cis-regulatory region sequence-specific DNA binding)|GO:0001738(morphogenesis of a polarized epithelium)|GO:0001895(retina homeostasis)|GO:0005200(structural constituent of cytoskeleton)|GO:0005515(protein binding)|GO:0005524(ATP binding)|GO:0005615(extrac…	Homo sapiens actin beta (ACTB), mRNA [NM_001101]	ACTB
NM_001017992	-0.441384	-1.35791	9.07192	-2.84159	0.0130279	0.150674	-3.27523	NM_001017992	9.17165	8.80504	8.91317	8.89197	8.67099	8.26466	8.6645	8.41614	GO:0003674(molecular_function)|GO:0005515(protein binding)|GO:0005524(ATP binding)|GO:0005615(extracellular space)|GO:0005737(cytoplasm)|GO:0005884(actin filament)|GO:0007409(axonogenesis)|GO:0008150(biological_process)|GO:0016020(membrane)|GO:0019901(protein kinase binding)|GO:0030424(axon)|GO:0035267(NuA4 histone acetyltransferase complex)|GO:0045202(synapse)|GO:0048870(cell motility)|GO:007006…	Homo sapiens actin beta like 2 (ACTBL2), mRNA [NM_001017992]	ACTBL2
NM_005159	-0.372346	-1.29446	9.37142	-4.05517	0.00117326	0.0332889	-0.93831	NM_005159	9.36455	9.25133	9.45923	9.45054	9.07048	8.75503	9.17581	9.03494	GO:0005524(ATP binding)|GO:0005615(extracellular space)|GO:0005737(cytoplasm)|GO:0005829(cytosol)|GO:0005869(dynactin complex)|GO:0005884(actin filament)|GO:0005925(focal adhesion)|GO:0007015(actin filament organization)|GO:0010628(positive regulation of gene expression)|GO:0015629(actin cytoskeleton)|GO:0016020(membrane)|GO:0016887(ATPase activity)|GO:0017022(myosin binding)|GO:0030017(sarcomere…	Homo sapiens actin alpha cardiac muscle 1 (ACTC1), mRNA [NM_005159]	ACTC1
NM_001614	-0.545754	-1.45978	16.4284	-4.91985	0.000223478	0.0114539	0.696666	NM_001614	16.9944	16.7285	17.2623	16.9472	16.4927	16.4576	16.5094	16.2898	GO:0001525(angiogenesis)|GO:0001738(morphogenesis of a polarized epithelium)|GO:0001895(retina homeostasis)|GO:0005200(structural constituent of cytoskeleton)|GO:0005515(protein binding)|GO:0005522(profilin binding)|GO:0005524(ATP binding)|GO:0005615(extracellular space)|GO:0005634(nucleus)|GO:0005829(cytosol)|GO:0005856(cytoskeleton)|GO:0005884(actin filament)|GO:0005886(plasma membrane)|GO:0005…	Homo sapiens actin gamma 1 (ACTG1), transcript variant 2, mRNA [NM_001614]	ACTG1
NR_002929	-0.657228	-1.57705	9.22796	-4.37123	0.000634182	0.0225719	-0.332735	NR_002929	9.96129	9.57181	9.68617	9.69439	9.22272	8.86264	9.28211	8.91728		Homo sapiens actin gamma 1 pseudogene (LOC148709), non-coding RNA [NR_002929]	ACTG1P25
NR_024438	-0.105218	-1.07566	6.80708	-0.853518	0.407689	0.794422	-6.24304	NR_024438	6.86882	6.79604	6.78423	6.85876	6.72537	6.75113	6.77273	6.63776		Homo sapiens actin gamma 1 pseudogene 4 (ACTG1P4), non-coding RNA [NR_024438]	ACTG1P4
NM_001615	-0.0791997	-1.05643	6.96379	-0.86905	0.399423	0.788872	-6.22968	NM_001615	6.82655	6.84784	6.87882	6.94691	6.79726	6.78545	6.76653	6.83408	GO:0005524(ATP binding)|GO:0005615(extracellular space)|GO:0005737(cytoplasm)|GO:0005829(cytosol)|GO:0005869(dynactin complex)|GO:0006936(muscle contraction)|GO:0010628(positive regulation of gene expression)|GO:0015629(actin cytoskeleton)|GO:0030027(lamellipodium)|GO:0030175(filopodium)|GO:0032982(myosin filament)|GO:0044297(cell body)|GO:0070062(extracellular exosome)|GO:0071944(cell periphery)…	Homo sapiens actin gamma 2, smooth muscle (ACTG2), transcript variant 1, mRNA [NM_001615]	ACTG2
NM_178042	0.0549706	1.03884	13.2488	0.297429	0.770491	0.962768	-6.57019	NM_178042	13.1485	13.2194	13.2108	13.0917	13.1601	13.4092	13.1475	13.1734	GO:0000790(nuclear chromatin)|GO:0000978(RNA polymerase II cis-regulatory region sequence-specific DNA binding)|GO:0001825(blastocyst formation)|GO:0003407(neural retina development)|GO:0003682(chromatin binding)|GO:0003713(transcription coactivator activity)|GO:0005515(protein binding)|GO:0005634(nucleus)|GO:0005654(nucleoplasm)|GO:0005886(plasma membrane)|GO:0006281(DNA repair)|GO:0006310(DNA r…	Homo sapiens actin like 6A (ACTL6A), transcript variant 3, mRNA [NM_178042]	ACTL6A
NM_016188	0.00221624	1.00154	6.84734	0.0591149	0.953693	0.996136	-6.61475	NM_016188	6.82655	6.77066	6.85681	6.79238	6.83684	6.75989	6.84156	6.81698	GO:0003682(chromatin binding)|GO:0003713(transcription coactivator activity)|GO:0005200(structural constituent of cytoskeleton)|GO:0005634(nucleus)|GO:0006325(chromatin organization)|GO:0006338(chromatin remodeling)|GO:0006357(regulation of transcription by RNA polymerase II)|GO:0007010(cytoskeleton organization)|GO:0007399(nervous system development)|GO:0016358(dendrite development)|GO:0016514(S…	Homo sapiens actin like 6B (ACTL6B), transcript variant 1, mRNA [NM_016188]	ACTL6B
NM_006687	0.003936	1.00273	6.78916	0.108545	0.915098	0.991162	-6.61039	NM_006687	6.80615	6.73429	6.78423	6.73682	6.77066	6.79807	6.7603	6.74819	GO:0001673(male germ cell nucleus)|GO:0005200(structural constituent of cytoskeleton)|GO:0005515(protein binding)|GO:0005634(nucleus)|GO:0005737(cytoplasm)|GO:0005794(Golgi apparatus)|GO:0005856(cytoskeleton)|GO:0005869(dynactin complex)|GO:0007010(cytoskeleton organization)|GO:0015629(actin cytoskeleton)|GO:0031514(motile cilium)|GO:0032991(protein-containing complex)	Homo sapiens actin like 7A (ACTL7A), mRNA [NM_006687]	ACTL7A
NM_006686	-0.00178694	-1.00124	6.85588	-0.0393428	0.969171	0.997427	-6.61578	NM_006686	6.86882	6.79604	6.81698	6.8321	6.87114	6.73217	6.85409	6.84941	GO:0005200(structural constituent of cytoskeleton)|GO:0005634(nucleus)|GO:0005737(cytoplasm)|GO:0005869(dynactin complex)|GO:0007010(cytoskeleton organization)|GO:0015629(actin cytoskeleton)	Homo sapiens actin like 7B (ACTL7B), mRNA [NM_006686]	ACTL7B
NM_030812	-0.186376	-1.1379	7.8179	-1.79866	0.0935855	0.431839	-5.08756	NM_030812	7.63436	7.5852	7.43489	7.65049	7.37069	7.47015	7.31798	7.40061	GO:0005515(protein binding)|GO:0005737(cytoplasm)|GO:0005869(dynactin complex)|GO:0015629(actin cytoskeleton)|GO:0030855(epithelial cell differentiation)	Homo sapiens actin like 8 (ACTL8), mRNA [NM_030812]	ACTL8
NM_178525	-0.0741152	-1.05272	6.72939	-2.10655	0.0536108	0.329177	-4.59275	NM_178525	6.83802	6.74062	6.7719	6.80615	6.75947	6.73217	6.67816	6.69043	GO:0005737(cytoplasm)|GO:0005869(dynactin complex)|GO:0015629(actin cytoskeleton)	Homo sapiens actin like 9 (ACTL9), mRNA [NM_178525]	ACTL9
NM_001102	-0.0423175	-1.02977	11.9755	-0.455793	0.655504	0.92577	-6.50809	NM_001102	11.8392	11.7996	11.7272	12.0067	11.7788	11.7705	11.6861	11.9681	GO:0001725(stress fiber)|GO:0001726(ruffle)|GO:0002576(platelet degranulation)|GO:0003725(double-stranded RNA binding)|GO:0005178(integrin binding)|GO:0005509(calcium ion binding)|GO:0005515(protein binding)|GO:0005576(extracellular region)|GO:0005615(extracellular space)|GO:0005737(cytoplasm)|GO:0005829(cytosol)|GO:0005884(actin filament)|GO:0005886(plasma membrane)|GO:0005903(brush border)|GO:0…	Homo sapiens actinin alpha 1 (ACTN1), transcript variant 2, mRNA [NM_001102]	ACTN1
ENST00000556083	0.0417171	1.02934	16.0044	0.417201	0.682836	0.935083	-6.52558	ENST00000556083	15.9311	15.9476	16.0748	16.0062	15.887	16.2793	15.8578	16.1026	GO:0001725(stress fiber)|GO:0001726(ruffle)|GO:0002576(platelet degranulation)|GO:0003725(double-stranded RNA binding)|GO:0005178(integrin binding)|GO:0005509(calcium ion binding)|GO:0005515(protein binding)|GO:0005576(extracellular region)|GO:0005615(extracellular space)|GO:0005737(cytoplasm)|GO:0005829(cytosol)|GO:0005884(actin filament)|GO:0005886(plasma membrane)|GO:0005903(brush border)|GO:0…	actinin alpha 1 [Source:HGNC Symbol;Acc:HGNC:163] [ENST00000556083]	ACTN1
ENST00000553944	0.035815	1.02514	7.24613	0.383235	0.707282	0.943309	-6.53972	ENST00000553944	6.94782	6.92667	7.01228	7.042	7.042	6.99258	6.99612	7.04132		ACTN1 antisense RNA 1 [Source:HGNC Symbol;Acc:HGNC:20131] [ENST00000553944]	ACTN1-AS1
NM_001103	0.0427666	1.03009	6.89313	0.478814	0.639437	0.919761	-6.49695	NM_001103	6.7121	6.74777	6.67904	6.70693	6.67198	6.69043	6.74609	6.90839	GO:0000165(MAPK cascade)|GO:0002576(platelet degranulation)|GO:0005178(integrin binding)|GO:0005509(calcium ion binding)|GO:0005515(protein binding)|GO:0005546(phosphatidylinositol-4,5-bisphosphate binding)|GO:0005576(extracellular region)|GO:0005829(cytosol)|GO:0005856(cytoskeleton)|GO:0005884(actin filament)|GO:0005886(plasma membrane)|GO:0005925(focal adhesion)|GO:0007155(cell adhesion)|GO:000…	Homo sapiens actinin alpha 2 (ACTN2), transcript variant 1, mRNA [NM_001103]	ACTN2
NM_001104	-0.0841635	-1.06007	6.78731	-0.505243	0.621221	0.913033	-6.4835	NM_001104	6.80615	6.76446	6.78423	6.82018	6.66311	6.74693	6.76653	6.66178	GO:0003779(actin binding)|GO:0005178(integrin binding)|GO:0005509(calcium ion binding)|GO:0005515(protein binding)|GO:0005829(cytosol)|GO:0005884(actin filament)|GO:0005925(focal adhesion)|GO:0008307(structural constituent of muscle)|GO:0014728(regulation of the force of skeletal muscle contraction)|GO:0014732(skeletal muscle atrophy)|GO:0014883(transition between fast and slow fiber)|GO:0014894(…	Homo sapiens actinin alpha 3 (gene/pseudogene) (ACTN3), transcript variant 1, coding, mRNA [NM_001104]	ACTN3
NM_004924	-0.189274	-1.14019	11.2668	-1.95295	0.0710396	0.377026	-4.8451	NM_004924	11.1946	11.2379	11.055	11.24	11.2195	10.8863	10.8934	10.9712	GO:0000977(RNA polymerase II transcription regulatory region sequence-specific DNA binding)|GO:0001666(response to hypoxia)|GO:0001725(stress fiber)|GO:0001882(nucleoside binding)|GO:0002576(platelet degranulation)|GO:0003713(transcription coactivator activity)|GO:0003723(RNA binding)|GO:0003779(actin binding)|GO:0005178(integrin binding)|GO:0005509(calcium ion binding)|GO:0005515(protein binding…	Homo sapiens actinin alpha 4 (ACTN4), transcript variant 1, mRNA [NM_004924]	ACTN4
NM_018477	0.20898	1.15587	11.0122	2.09172	0.0551031	0.333125	-4.61755	NM_018477	10.8839	10.873	11.1334	10.9354	11.0248	11.2266	11.226	11.1844	GO:0005515(protein binding)|GO:0005576(extracellular region)|GO:0005829(cytosol)|GO:0005869(dynactin complex)|GO:0006888(endoplasmic reticulum to Golgi vesicle-mediated transport)|GO:0007018(microtubule-based movement)|GO:0019886(antigen processing and presentation of exogenous peptide antigen via MHC class II)|GO:0035578(azurophil granule lumen)|GO:0043312(neutrophil degranulation)|GO:0098958(re…	Homo sapiens actin related protein 10 (ACTR10), mRNA [NM_018477]	ACTR10
NM_005736	-0.150038	-1.1096	11.6435	-1.68542	0.11398	0.474789	-5.25761	NM_005736	11.5464	11.5773	11.5241	11.6011	11.5734	11.2312	11.4856	11.3586	GO:0000086(G2/M transition of mitotic cell cycle)|GO:0002177(manchette)|GO:0005515(protein binding)|GO:0005524(ATP binding)|GO:0005737(cytoplasm)|GO:0005813(centrosome)|GO:0005814(centriole)|GO:0005829(cytosol)|GO:0005869(dynactin complex)|GO:0005875(microtubule associated complex)|GO:0006888(endoplasmic reticulum to Golgi vesicle-mediated transport)|GO:0007283(spermatogenesis)|GO:0010389(regulat…	Homo sapiens actin related protein 1A (ACTR1A), mRNA [NM_005736]	ACTR1A
NM_005735	-0.39392	-1.31396	8.83593	-4.16747	0.000941918	0.0285688	-0.72233	NM_005735	8.8682	8.87748	8.91812	8.67684	8.6086	8.23923	8.51052	8.4066	GO:0005515(protein binding)|GO:0005524(ATP binding)|GO:0005576(extracellular region)|GO:0005737(cytoplasm)|GO:0005813(centrosome)|GO:0005829(cytosol)|GO:0005869(dynactin complex)|GO:0015630(microtubule cytoskeleton)|GO:0016020(membrane)|GO:0019886(antigen processing and presentation of exogenous peptide antigen via MHC class II)|GO:0034774(secretory granule lumen)|GO:0043312(neutrophil degranulat…	Homo sapiens actin related protein 1B (ACTR1B), mRNA [NM_005735]	ACTR1B
NM_001005386	0.0049667	1.00345	9.59411	0.0401646	0.968527	0.997427	-6.61574	NM_001005386	9.16437	9.33569	9.3489	9.55966	9.32769	9.48808	9.26428	9.34844	GO:0005200(structural constituent of cytoskeleton)|GO:0005515(protein binding)|GO:0005524(ATP binding)|GO:0005576(extracellular region)|GO:0005634(nucleus)|GO:0005737(cytoplasm)|GO:0005829(cytosol)|GO:0005885(Arp2/3 protein complex)|GO:0005925(focal adhesion)|GO:0007163(establishment or maintenance of cell polarity)|GO:0008306(associative learning)|GO:0008356(asymmetric cell division)|GO:0010592(…	Homo sapiens actin related protein 2 (ACTR2), transcript variant 1, mRNA [NM_001005386]	ACTR2
NM_005721	0.0399085	1.02805	12.3488	0.218866	0.829902	0.975069	-6.59143	NM_005721	12.3216	12.2857	12.9045	12.371	12.1935	12.5217	12.7684	12.5589	GO:0005200(structural constituent of cytoskeleton)|GO:0005515(protein binding)|GO:0005524(ATP binding)|GO:0005634(nucleus)|GO:0005737(cytoplasm)|GO:0005829(cytosol)|GO:0005885(Arp2/3 protein complex)|GO:0005903(brush border)|GO:0005911(cell-cell junction)|GO:0005925(focal adhesion)|GO:0007163(establishment or maintenance of cell polarity)|GO:0008356(asymmetric cell division)|GO:0010592(positive r…	Homo sapiens actin related protein 3 (ACTR3), transcript variant 1, mRNA [NM_005721]	ACTR3
NR_110174	-0.00151026	-1.00105	6.95133	-0.0193287	0.984851	0.998627	-6.6164	NR_110174	6.75656	6.85759	6.90839	6.88493	6.85992	6.86341	6.87882	6.79928		Homo sapiens ACTR3 antisense RNA 1 (ACTR3-AS1), long non-coding RNA [NR_110174]	ACTR3-AS1
NM_001040135	-0.0234073	-1.01636	7.28272	-0.354695	0.728086	0.950344	-6.55069	NM_001040135	7.38586	7.40008	7.42888	7.41904	7.43801	7.41891	7.34096	7.34235	GO:0003674(molecular_function)|GO:0005524(ATP binding)|GO:0005737(cytoplasm)|GO:0005885(Arp2/3 protein complex)|GO:0008150(biological_process)|GO:0034314(Arp2/3 complex-mediated actin nucleation)|GO:0042995(cell projection)|GO:0051015(actin filament binding)|GO:0070062(extracellular exosome)	Homo sapiens actin related protein 3B (ACTR3B), transcript variant 2, mRNA [NM_001040135]	ACTR3B
NM_020445	0.0757488	1.05391	9.53462	0.60274	0.556286	0.881017	-6.4279	NM_020445	9.93981	10.0515	9.93848	10.076	10.0134	10.2537	9.97441	10.0674	GO:0003674(molecular_function)|GO:0005524(ATP binding)|GO:0005737(cytoplasm)|GO:0005885(Arp2/3 protein complex)|GO:0008150(biological_process)|GO:0034314(Arp2/3 complex-mediated actin nucleation)|GO:0042995(cell projection)|GO:0051015(actin filament binding)|GO:0070062(extracellular exosome)	Homo sapiens actin related protein 3B (ACTR3B), transcript variant 1, mRNA [NM_020445]	ACTR3B
NR_027714	-0.11304	-1.0815	6.74001	-2.44689	0.0281588	0.234106	-4.0015	NR_027714	6.94782	6.86921	6.88532	6.81137	6.77066	6.75989	6.67419	6.85681		Homo sapiens ACTR3B pseudogene 2 (ACTR3BP2), non-coding RNA [NR_027714]	ACTR3BP2
NM_001164458	0.0536617	1.0379	6.88932	0.80111	0.436407	0.814794	-6.28651	NM_001164458	6.85876	6.84274	6.78423	6.75029	6.83684	6.88912	6.87882	6.84588	GO:0003674(molecular_function)|GO:0005524(ATP binding)|GO:0005885(Arp2/3 protein complex)|GO:0008150(biological_process)|GO:0034314(Arp2/3 complex-mediated actin nucleation)|GO:0051015(actin filament binding)|GO:0070062(extracellular exosome)	Homo sapiens actin related protein 3C (ACTR3C), transcript variant 1, mRNA [NM_001164458]	ACTR3C
NM_001351028	0.0283786	1.01987	6.64534	0.727525	0.478854	0.840384	-6.34329	NM_001351028	6.57033	6.67904	6.63889	6.59012	6.57317	6.64971	6.69262	6.6764	GO:0003674(molecular_function)|GO:0005524(ATP binding)|GO:0005885(Arp2/3 protein complex)|GO:0008150(biological_process)|GO:0034314(Arp2/3 complex-mediated actin nucleation)|GO:0051015(actin filament binding)|GO:0070062(extracellular exosome)	Homo sapiens actin related protein 3C (ACTR3C), transcript variant 4, mRNA [NM_001351028]	ACTR3C
NM_024855	-0.0795316	-1.05667	8.19607	-0.954712	0.355862	0.753921	-6.15216	NM_024855	8.48419	8.57578	8.59701	8.33651	8.37001	8.38882	8.45134	8.46518	GO:0005515(protein binding)|GO:0005634(nucleus)|GO:0005654(nucleoplasm)|GO:0005737(cytoplasm)|GO:0006302(double-strand break repair)|GO:0006310(DNA recombination)|GO:0006355(regulation of transcription, DNA-templated)|GO:0016579(protein deubiquitination)|GO:0031011(Ino80 complex)|GO:0043044(ATP-dependent chromatin remodeling)|GO:0043138(3'-5' DNA helicase activity)|GO:0070914(UV-damage excision r…	Homo sapiens actin related protein 5 (ACTR5), mRNA [NM_024855]	ACTR5
NM_022496	0.220748	1.16534	10.2248	1.33985	0.201565	0.597142	-5.72861	NM_022496	9.89688	9.98201	10.2253	10.1654	10.0329	10.726	10.2263	10.1674	GO:0000812(Swr1 complex)|GO:0005515(protein binding)|GO:0005634(nucleus)|GO:0005737(cytoplasm)|GO:0005856(cytoskeleton)|GO:0031491(nucleosome binding)|GO:0043486(histone exchange)	Homo sapiens actin related protein 6 (ACTR6), transcript variant 1, mRNA [NM_022496]	ACTR6
NM_022899	0.0228403	1.01596	8.13375	0.151986	0.881359	0.984118	-6.60445	NM_022899	8.42466	8.46087	8.4047	8.45113	8.50733	8.60728	8.19822	8.5199	GO:0005515(protein binding)|GO:0005524(ATP binding)|GO:0005634(nucleus)|GO:0005654(nucleoplasm)|GO:0005813(centrosome)|GO:0006302(double-strand break repair)|GO:0006310(DNA recombination)|GO:0006355(regulation of transcription, DNA-templated)|GO:0007049(cell cycle)|GO:0016579(protein deubiquitination)|GO:0031011(Ino80 complex)|GO:0043044(ATP-dependent chromatin remodeling)|GO:0043138(3'-5' DNA he…	Homo sapiens actin related protein 8 (ACTR8), mRNA [NM_022899]	ACTR8
NM_138289	0.0299983	1.02101	6.68628	0.790662	0.442284	0.818274	-6.29488	NM_138289	6.67596	6.61195	6.6193	6.67728	6.6339	6.71768	6.64295	6.70995	GO:0003682(chromatin binding)|GO:0005634(nucleus)|GO:0005737(cytoplasm)|GO:0005856(cytoskeleton)|GO:0006355(regulation of transcription, DNA-templated)|GO:0008589(regulation of smoothened signaling pathway)|GO:0045892(negative regulation of transcription, DNA-templated)	Homo sapiens actin related protein T1 (ACTRT1), mRNA [NM_138289]	ACTRT1
NM_080431	0.00236638	1.00164	6.94077	0.0142075	0.988864	0.998966	-6.61649	NM_080431	6.76114	6.73429	6.71425	6.73682	6.75113	6.75113	6.73005	6.72366	GO:0005737(cytoplasm)|GO:0005856(cytoskeleton)	Homo sapiens actin related protein T2 (ACTRT2), mRNA [NM_080431]	ACTRT2
NM_032487	0.180058	1.13293	6.96549	2.78948	0.014438	0.160517	-3.37297	NM_032487	6.87748	6.7603	6.76114	6.75029	6.99612	7.01507	6.82655	7.0317	GO:0001673(male germ cell nucleus)|GO:0005737(cytoplasm)|GO:0005856(cytoskeleton)	Homo sapiens actin related protein T3 (ACTRT3), mRNA [NM_032487]	ACTRT3
NM_001105	0.732405	1.66141	9.72936	5.46067	8.28911e-05	0.00584857	1.67605	NM_001105	9.75692	9.71467	10.0015	9.72147	10.3811	10.5936	10.5207	10.6287	GO:0000082(G1/S transition of mitotic cell cycle)|GO:0001525(angiogenesis)|GO:0001569(branching involved in blood vessel morphogenesis)|GO:0001701(in utero embryonic development)|GO:0001702(gastrulation with mouth forming second)|GO:0001707(mesoderm formation)|GO:0001755(neural crest cell migration)|GO:0002526(acute inflammatory response)|GO:0003143(embryonic heart tube morphogenesis)|GO:0003148(…	Homo sapiens activin A receptor type 1 (ACVR1), transcript variant 1, mRNA [NM_001105]	ACVR1
NM_004302	-0.003967	-1.00275	7.18646	-0.0286948	0.977512	0.998157	-6.61616	NM_004302	7.07839	7.02034	7.05542	7.11259	7.05954	7.03711	7.08821	7.06602	GO:0000082(G1/S transition of mitotic cell cycle)|GO:0001701(in utero embryonic development)|GO:0001942(hair follicle development)|GO:0004674(protein serine/threonine kinase activity)|GO:0004675(transmembrane receptor protein serine/threonine kinase activity)|GO:0005515(protein binding)|GO:0005524(ATP binding)|GO:0005829(cytosol)|GO:0005886(plasma membrane)|GO:0005887(integral component of plasma…	Homo sapiens activin A receptor type 1B (ACVR1B), transcript variant 1, mRNA [NM_004302]	ACVR1B
NM_145259	0.139803	1.10175	6.99942	2.99977	0.00952479	0.124993	-2.97595	NM_145259	6.84769	6.83978	6.92348	6.84635	6.90157	7.02737	7.05901	7.02855	GO:0001834(trophectodermal cell proliferation)|GO:0002021(response to dietary excess)|GO:0004674(protein serine/threonine kinase activity)|GO:0005524(ATP binding)|GO:0005886(plasma membrane)|GO:0006468(protein phosphorylation)|GO:0007399(nervous system development)|GO:0009749(response to glucose)|GO:0016361(activin receptor activity, type I)|GO:0019838(growth factor binding)|GO:0019915(lipid stor…	Homo sapiens activin A receptor type 1C (ACVR1C), transcript variant 1, mRNA [NM_145259]	ACVR1C
NM_001616	0.0196162	1.01369	6.93193	0.210405	0.836372	0.976538	-6.59333	NM_001616	6.96181	6.94581	6.91737	6.92741	6.91775	7.11504	6.78545	7.01262	GO:0001702(gastrulation with mouth forming second)|GO:0001934(positive regulation of protein phosphorylation)|GO:0004674(protein serine/threonine kinase activity)|GO:0004675(transmembrane receptor protein serine/threonine kinase activity)|GO:0005515(protein binding)|GO:0005524(ATP binding)|GO:0005737(cytoplasm)|GO:0005886(plasma membrane)|GO:0005887(integral component of plasma membrane)|GO:00064…	Homo sapiens activin A receptor type 2A (ACVR2A), transcript variant 2, mRNA [NM_001616]	ACVR2A
NM_001106	0.309985	1.23969	7.50505	1.59611	0.132704	0.506907	-5.38657	NM_001106	7.3837	7.22159	7.42888	7.18797	7.54424	7.67838	7.67198	7.56748	GO:0000122(negative regulation of transcription by RNA polymerase II)|GO:0001702(gastrulation with mouth forming second)|GO:0001822(kidney development)|GO:0001946(lymphangiogenesis)|GO:0001974(blood vessel remodeling)|GO:0004674(protein serine/threonine kinase activity)|GO:0004712(protein serine/threonine/tyrosine kinase activity)|GO:0005515(protein binding)|GO:0005524(ATP binding)|GO:0005737(cyt…	Homo sapiens activin A receptor type 2B (ACVR2B), mRNA [NM_001106]	ACVR2B
NM_000020	0.0432318	1.03042	6.60076	1.09046	0.29386	0.698932	-6.01641	NM_000020	6.55037	6.66331	6.5529	6.61991	6.68079	6.62973	6.64486	6.60405	GO:0001525(angiogenesis)|GO:0001666(response to hypoxia)|GO:0001701(in utero embryonic development)|GO:0001936(regulation of endothelial cell proliferation)|GO:0001937(negative regulation of endothelial cell proliferation)|GO:0001938(positive regulation of endothelial cell proliferation)|GO:0001946(lymphangiogenesis)|GO:0001955(blood vessel maturation)|GO:0001974(blood vessel remodeling)|GO:00020…	Homo sapiens activin A receptor like type 1 (ACVRL1), transcript variant 1, mRNA [NM_000020]	ACVRL1
NM_000666	0.519946	1.4339	10.374	7.10378	5.20155e-06	0.00092056	4.39343	NM_000666	9.9385	9.89983	9.9318	9.75343	10.5092	10.2355	10.4169	10.4417	GO:0004046(aminoacylase activity)|GO:0005515(protein binding)|GO:0005829(cytosol)|GO:0006520(cellular amino acid metabolic process)|GO:0006805(xenobiotic metabolic process)|GO:0042802(identical protein binding)|GO:0046872(metal ion binding)|GO:0070062(extracellular exosome)	Homo sapiens aminoacylase 1 (ACY1), transcript variant 1, mRNA [NM_000666]	ACY1
NM_080658	-0.00599898	-1.00417	6.88041	-0.0208131	0.983687	0.998627	-6.61636	NM_080658	6.76736	6.7211	6.72067	6.77931	6.77066	6.69043	6.84156	6.66178	GO:0003674(molecular_function)|GO:0004046(aminoacylase activity)|GO:0005515(protein binding)|GO:0005829(cytosol)|GO:0006805(xenobiotic metabolic process)|GO:0008150(biological_process)|GO:0016032(viral process)|GO:0016324(apical plasma membrane)|GO:0016788(hydrolase activity, acting on ester bonds)|GO:0016811(hydrolase activity, acting on carbon-nitrogen (but not peptide) bonds, in linear amides)…	Homo sapiens aminoacylase 3 (ACY3), mRNA [NM_080658]	ACY3
NM_001302617	-0.194236	-1.14412	13.0949	-3.70094	0.00235992	0.0517775	-1.62345	NM_001302617	12.9015	12.9351	12.9002	13.0287	12.6607	12.8113	12.7264	12.7902	GO:0003998(acylphosphatase activity)|GO:0006796(phosphate-containing compound metabolic process)	Homo sapiens acylphosphatase 1 (ACYP1), transcript variant 4, mRNA [NM_001302617]	ACYP1
BQ066852	0.12397	1.08973	8.8346	1.23842	0.235853	0.639627	-5.85138	BQ066852	8.48022	8.63112	8.59701	8.47491	8.67585	8.65452	8.78617	8.5626	GO:0003998(acylphosphatase activity)|GO:0005515(protein binding)|GO:0006796(phosphate-containing compound metabolic process)|GO:0042802(identical protein binding)	AGENCOURT_6818400 NIH_MGC_114 Homo sapiens cDNA clone IMAGE:5762573 5', mRNA sequence [BQ066852]	ACYP2
X84195	0.0517727	1.03654	9.5236	0.434467	0.670548	0.930825	-6.51794	X84195	9.31118	9.30891	9.12117	9.04781	9.35384	9.31189	8.94672	9.3837	GO:0003998(acylphosphatase activity)|GO:0005515(protein binding)|GO:0006796(phosphate-containing compound metabolic process)|GO:0042802(identical protein binding)	H.sapiens mRNA for acylphosphatase, muscle type (MT) isoenzyme. [X84195]	ACYP2
NM_138448	0.0478125	1.0337	9.88003	0.506337	0.620472	0.912603	-6.48293	NM_138448	9.63752	9.68336	9.44241	9.4742	9.6886	9.69769	9.39447	9.64799	GO:0003998(acylphosphatase activity)|GO:0005515(protein binding)|GO:0006796(phosphate-containing compound metabolic process)|GO:0042802(identical protein binding)	Homo sapiens acylphosphatase 2 (ACYP2), transcript variant 3, mRNA [NM_138448]	ACYP2
NM_001320587	0.172784	1.12723	8.76717	2.51326	0.0247718	0.218612	-3.88194	NM_001320587	8.60073	8.6086	8.54689	8.56819	8.81598	8.75301	8.71864	8.72792	GO:0003998(acylphosphatase activity)|GO:0005515(protein binding)|GO:0006796(phosphate-containing compound metabolic process)|GO:0042802(identical protein binding)	Homo sapiens acylphosphatase 2 (ACYP2), transcript variant 2, mRNA [NM_001320587]	ACYP2
NM_000022	0.0446863	1.03146	12.1602	0.385827	0.705404	0.942868	-6.53868	NM_000022	12.1955	12.2087	12.4199	12.197	12.2824	12.1349	12.6124	12.1702	GO:0001666(response to hypoxia)|GO:0001821(histamine secretion)|GO:0001829(trophectodermal cell differentiation)|GO:0001883(purine nucleoside binding)|GO:0001889(liver development)|GO:0001890(placenta development)|GO:0002314(germinal center B cell differentiation)|GO:0002636(positive regulation of germinal center formation)|GO:0002686(negative regulation of leukocyte migration)|GO:0002906(negativ…	Homo sapiens adenosine deaminase (ADA), transcript variant 1, mRNA [NM_000022]	ADA
NM_001282225	-0.00787167	-1.00547	6.77393	-0.194751	0.848376	0.978154	-6.59666	NM_001282225	6.70131	6.7603	6.74483	6.82018	6.78463	6.78545	6.7151	6.70995	GO:0004000(adenosine deaminase activity)|GO:0005576(extracellular region)|GO:0005615(extracellular space)|GO:0006154(adenosine catabolic process)|GO:0007165(signal transduction)|GO:0007275(multicellular organism development)|GO:0008083(growth factor activity)|GO:0008201(heparin binding)|GO:0008270(zinc ion binding)|GO:0031685(adenosine receptor binding)|GO:0035578(azurophil granule lumen)|GO:0042…	Homo sapiens adenosine deaminase 2 (ADA2), transcript variant 3, mRNA [NM_001282225]	ADA2
NM_177405	0.00405359	1.00281	8.00928	0.0145709	0.988579	0.998966	-6.61648	NM_177405	7.73111	7.5446	7.56891	7.66622	7.68442	7.53734	7.72515	7.58014	GO:0004000(adenosine deaminase activity)|GO:0005576(extracellular region)|GO:0005615(extracellular space)|GO:0006154(adenosine catabolic process)|GO:0007165(signal transduction)|GO:0007275(multicellular organism development)|GO:0008083(growth factor activity)|GO:0008201(heparin binding)|GO:0008270(zinc ion binding)|GO:0031685(adenosine receptor binding)|GO:0035578(azurophil granule lumen)|GO:0042…	Homo sapiens adenosine deaminase 2 (ADA2), transcript variant 2, mRNA [NM_177405]	ADA2
NM_139243	-0.0520644	-1.03675	6.59644	-1.49841	0.156157	0.539201	-5.52208	NM_139243	6.61517	6.55363	6.6193	6.63481	6.59479	6.54545	6.53187	6.54255	GO:0003725(double-stranded RNA binding)|GO:0003726(double-stranded RNA adenosine deaminase activity)|GO:0005634(nucleus)|GO:0005730(nucleolus)|GO:0005737(cytoplasm)|GO:0006382(adenosine to inosine editing)|GO:0006396(RNA processing)|GO:0007275(multicellular organism development)|GO:0007286(spermatid development)|GO:0008251(tRNA-specific adenosine deaminase activity)	Homo sapiens adenosine deaminase domain containing 1 (ADAD1), transcript variant 1, mRNA [NM_139243]	ADAD1
NM_139174	-0.00539912	-1.00375	7.32528	-0.0318987	0.975002	0.99783	-6.61606	NM_139174	6.7719	6.82615	6.75656	6.70693	6.71768	6.75113	6.81458	6.75656	GO:0003725(double-stranded RNA binding)|GO:0003726(double-stranded RNA adenosine deaminase activity)|GO:0005634(nucleus)|GO:0005730(nucleolus)|GO:0005737(cytoplasm)|GO:0006382(adenosine to inosine editing)|GO:0006396(RNA processing)|GO:0008251(tRNA-specific adenosine deaminase activity)	Homo sapiens adenosine deaminase domain containing 2 (ADAD2), transcript variant 1, mRNA [NM_139174]	ADAD2
NM_001012969	0.143365	1.10448	9.55098	1.35331	0.197331	0.591256	-5.71175	NM_001012969	8.82267	9.15656	9.26048	9.23639	9.19668	9.29469	9.24034	9.31784	GO:0004000(adenosine deaminase activity)|GO:0005829(cytosol)|GO:0006154(adenosine catabolic process)|GO:0009117(nucleotide metabolic process)|GO:0017144(drug metabolic process)|GO:0043101(purine-containing compound salvage)|GO:0046103(inosine biosynthetic process)|GO:0046872(metal ion binding)	Homo sapiens adenosine deaminase like (ADAL), transcript variant 2, mRNA [NM_001012969]	ADAL
NM_001324366	0.189608	1.14045	8.6465	2.03362	0.061327	0.351782	-4.71385	NM_001324366	8.04115	8.33078	8.19798	8.33218	8.38141	8.44799	8.35741	8.47371	GO:0004000(adenosine deaminase activity)|GO:0005829(cytosol)|GO:0006154(adenosine catabolic process)|GO:0009117(nucleotide metabolic process)|GO:0017144(drug metabolic process)|GO:0043101(purine-containing compound salvage)|GO:0046103(inosine biosynthetic process)|GO:0046872(metal ion binding)	Homo sapiens adenosine deaminase like (ADAL), transcript variant 5, mRNA [NM_001324366]	ADAL
NM_001110	0.116881	1.08439	9.32046	0.83843	0.415826	0.800689	-6.25581	NM_001110	8.85428	9.02778	9.14163	9.05274	8.90402	9.27081	9.18843	9.18069	GO:0000139(Golgi membrane)|GO:0001701(in utero embryonic development)|GO:0004175(endopeptidase activity)|GO:0004222(metalloendopeptidase activity)|GO:0005102(signaling receptor binding)|GO:0005178(integrin binding)|GO:0005515(protein binding)|GO:0005634(nucleus)|GO:0005737(cytoplasm)|GO:0005788(endoplasmic reticulum lumen)|GO:0005794(Golgi apparatus)|GO:0005798(Golgi-associated vesicle)|GO:000580…	Homo sapiens ADAM metallopeptidase domain 10 (ADAM10), transcript variant 1, mRNA [NM_001110]	ADAM10
NM_002390	0.00550658	1.00382	7.28654	0.0839633	0.93427	0.993454	-6.61288	NM_002390	7.0378	7.02734	7.02191	7.02217	6.99374	7.0657	7.05259	7.01921	GO:0004222(metalloendopeptidase activity)|GO:0005178(integrin binding)|GO:0005886(plasma membrane)|GO:0006508(proteolysis)|GO:0007229(integrin-mediated signaling pathway)|GO:0008237(metallopeptidase activity)|GO:0016021(integral component of membrane)|GO:0062023(collagen-containing extracellular matrix)	Homo sapiens ADAM metallopeptidase domain 11 (ADAM11), transcript variant 1, mRNA [NM_002390]	ADAM11
NM_021641	0.073674	1.05239	7.44522	0.842176	0.413796	0.799547	-6.25266	NM_021641	7.18333	7.18395	7.41891	7.12606	7.25739	7.33943	7.25945	7.35066	GO:0004222(metalloendopeptidase activity)|GO:0005515(protein binding)|GO:0005576(extracellular region)|GO:0005654(nucleoplasm)|GO:0005886(plasma membrane)|GO:0006508(proteolysis)|GO:0007155(cell adhesion)|GO:0007520(myoblast fusion)|GO:0008237(metallopeptidase activity)|GO:0016021(integral component of membrane)|GO:0017124(SH3 domain binding)|GO:0030198(extracellular matrix organization)|GO:00457…	Homo sapiens ADAM metallopeptidase domain 12 (ADAM12), transcript variant 2, mRNA [NM_021641]	ADAM12
NM_003474	0.220236	1.16492	11.2208	1.67794	0.115455	0.477704	-5.26859	NM_003474	10.9739	11.0834	11.3783	11.0416	11.2357	11.1795	11.5028	11.4402	GO:0004222(metalloendopeptidase activity)|GO:0005515(protein binding)|GO:0005576(extracellular region)|GO:0005654(nucleoplasm)|GO:0005886(plasma membrane)|GO:0006508(proteolysis)|GO:0007155(cell adhesion)|GO:0007520(myoblast fusion)|GO:0008237(metallopeptidase activity)|GO:0016021(integral component of membrane)|GO:0017124(SH3 domain binding)|GO:0030198(extracellular matrix organization)|GO:00457…	Homo sapiens ADAM metallopeptidase domain 12 (ADAM12), transcript variant 1, mRNA [NM_003474]	ADAM12
NM_207191	-0.0158066	-1.01102	8.8856	-0.0810572	0.93654	0.993884	-6.61314	NM_207191	8.45147	8.52766	8.52442	8.53394	8.71928	7.95165	8.78167	8.52166	GO:0001525(angiogenesis)|GO:0001669(acrosomal vesicle)|GO:0001953(negative regulation of cell-matrix adhesion)|GO:0002418(immune response to tumor cell)|GO:0004222(metalloendopeptidase activity)|GO:0005178(integrin binding)|GO:0005515(protein binding)|GO:0005615(extracellular space)|GO:0005886(plasma membrane)|GO:0005912(adherens junction)|GO:0006508(proteolysis)|GO:0006915(apoptotic process)|GO:…	Homo sapiens ADAM metallopeptidase domain 15 (ADAM15), transcript variant 1, mRNA [NM_207191]	ADAM15
NM_003183	0.336465	1.26266	10.5611	4.23268	0.000829554	0.0265465	-0.597296	NM_003183	10.1634	10.2245	10.334	10.3023	10.5289	10.5637	10.6335	10.644	GO:0001666(response to hypoxia)|GO:0001934(positive regulation of protein phosphorylation)|GO:0002446(neutrophil mediated immunity)|GO:0002467(germinal center formation)|GO:0002690(positive regulation of leukocyte chemotaxis)|GO:0004175(endopeptidase activity)|GO:0004222(metalloendopeptidase activity)|GO:0005112(Notch binding)|GO:0005138(interleukin-6 receptor binding)|GO:0005178(integrin binding…	Homo sapiens ADAM metallopeptidase domain 17 (ADAM17), mRNA [NM_003183]	ADAM17
NM_014237	0.220448	1.1651	6.64382	2.40409	0.0305727	0.245388	-4.07793	NM_014237	6.46455	6.39981	6.40381	6.40461	6.66311	6.57554	6.67816	6.63776	GO:0004222(metalloendopeptidase activity)|GO:0006508(proteolysis)|GO:0007155(cell adhesion)|GO:0007275(multicellular organism development)|GO:0007283(spermatogenesis)|GO:0007339(binding of sperm to zona pellucida)|GO:0008237(metallopeptidase activity)|GO:0016020(membrane)|GO:0016021(integral component of membrane)|GO:0030154(cell differentiation)	Homo sapiens ADAM metallopeptidase domain 18 (ADAM18), transcript variant 1, mRNA [NM_014237]	ADAM18
NM_033274	0.311471	1.24097	9.25199	1.95398	0.0709068	0.376864	-4.84344	NM_033274	9.11682	9.09387	8.89575	9.15589	9.3567	9.38764	9.21794	9.54592	GO:0001890(placenta development)|GO:0004222(metalloendopeptidase activity)|GO:0005515(protein binding)|GO:0005634(nucleus)|GO:0005794(Golgi apparatus)|GO:0005886(plasma membrane)|GO:0006509(membrane protein ectodomain proteolysis)|GO:0010628(positive regulation of gene expression)|GO:0016021(integral component of membrane)|GO:0017124(SH3 domain binding)|GO:0030198(extracellular matrix organizatio…	Homo sapiens ADAM metallopeptidase domain 19 (ADAM19), mRNA [NM_033274]	ADAM19
NM_001464	0.0709665	1.05042	6.77304	1.31551	0.209402	0.608067	-5.75875	NM_001464	6.73047	6.61195	6.78423	6.63481	6.80836	6.75989	6.7151	6.76197	GO:0004222(metalloendopeptidase activity)|GO:0005178(integrin binding)|GO:0005886(plasma membrane)|GO:0005887(integral component of plasma membrane)|GO:0006508(proteolysis)|GO:0007155(cell adhesion)|GO:0007339(binding of sperm to zona pellucida)|GO:0007342(fusion of sperm to egg plasma membrane involved in single fertilization)|GO:0008237(metallopeptidase activity)|GO:0008542(visual learning)|GO:…	Homo sapiens ADAM metallopeptidase domain 2 (ADAM2), transcript variant 1, mRNA [NM_001464]	ADAM2
NM_003814	0.0369435	1.02594	6.74884	0.884386	0.391372	0.782426	-6.21628	NM_003814	6.7719	6.77066	6.7719	6.85876	6.78463	6.82893	6.82098	6.88646	GO:0004222(metalloendopeptidase activity)|GO:0005886(plasma membrane)|GO:0006508(proteolysis)|GO:0007338(single fertilization)|GO:0007339(binding of sperm to zona pellucida)|GO:0008237(metallopeptidase activity)|GO:0008584(male gonad development)|GO:0009897(external side of plasma membrane)|GO:0016021(integral component of membrane)|GO:0046872(metal ion binding)|GO:1990913(sperm head plasma membr…	Homo sapiens ADAM metallopeptidase domain 20 (ADAM20), mRNA [NM_003814]	ADAM20
NR_037933	0.018542	1.01294	6.70997	0.46155	0.651469	0.924507	-6.50535	NR_037933	6.82217	6.80937	6.84667	6.73005	6.87114	6.78545	6.82655	6.79928		Homo sapiens ADAM metallopeptidase domain 20 pseudogene 1 (ADAM20P1), non-coding RNA [NR_037933]	ADAM20P1
NM_003813	0.0253638	1.01774	6.59359	0.489516	0.63203	0.916869	-6.49158	NM_003813	6.58073	6.67904	6.57648	6.62114	6.55746	6.71167	6.56605	6.72366	GO:0004222(metalloendopeptidase activity)|GO:0005515(protein binding)|GO:0005886(plasma membrane)|GO:0006508(proteolysis)|GO:0007338(single fertilization)|GO:0007339(binding of sperm to zona pellucida)|GO:0008237(metallopeptidase activity)|GO:0008584(male gonad development)|GO:0009897(external side of plasma membrane)|GO:0016021(integral component of membrane)|GO:0030424(axon)|GO:0043025(neuronal…	Homo sapiens ADAM metallopeptidase domain 21 (ADAM21), mRNA [NM_003813]	ADAM21
NM_021723	0.0471498	1.03322	8.17615	0.328459	0.747409	0.955338	-6.56004	NM_021723	7.82814	7.83111	7.95165	7.90708	7.89803	8.0455	7.8323	7.93074	GO:0004222(metalloendopeptidase activity)|GO:0005178(integrin binding)|GO:0005515(protein binding)|GO:0005886(plasma membrane)|GO:0006508(proteolysis)|GO:0007155(cell adhesion)|GO:0007162(negative regulation of cell adhesion)|GO:0007417(central nervous system development)|GO:0008344(adult locomotory behavior)|GO:0016021(integral component of membrane)|GO:0022011(myelination in peripheral nervous …	Homo sapiens ADAM metallopeptidase domain 22 (ADAM22), transcript variant 1, mRNA [NM_021723]	ADAM22
ENST00000439864	0.152375	1.1114	6.72505	1.24807	0.232406	0.635047	-5.84003	ENST00000439864	6.68956	6.73429	6.71425	6.64971	6.66311	7.34638	6.65777	6.73005	GO:0004222(metalloendopeptidase activity)|GO:0005178(integrin binding)|GO:0005515(protein binding)|GO:0005886(plasma membrane)|GO:0006508(proteolysis)|GO:0007155(cell adhesion)|GO:0007162(negative regulation of cell adhesion)|GO:0007417(central nervous system development)|GO:0008344(adult locomotory behavior)|GO:0016021(integral component of membrane)|GO:0022011(myelination in peripheral nervous …	ADAM metallopeptidase domain 22 [Source:HGNC Symbol;Acc:HGNC:201] [ENST00000439864]	ADAM22
NM_001324418	-0.0241227	-1.01686	7.34114	-0.213684	0.833863	0.976249	-6.59261	NM_001324418	7.09869	7.35673	7.39138	7.26063	7.13025	7.33943	7.34096	7.20029	GO:0004222(metalloendopeptidase activity)|GO:0005178(integrin binding)|GO:0005515(protein binding)|GO:0005886(plasma membrane)|GO:0006508(proteolysis)|GO:0007155(cell adhesion)|GO:0007162(negative regulation of cell adhesion)|GO:0007417(central nervous system development)|GO:0008344(adult locomotory behavior)|GO:0016021(integral component of membrane)|GO:0022011(myelination in peripheral nervous …	Homo sapiens ADAM metallopeptidase domain 22 (ADAM22), transcript variant 7, mRNA [NM_001324418]	ADAM22
NM_021721	0.0193142	1.01348	7.15845	0.461017	0.651842	0.924651	-6.50561	NM_021721	7.00808	7.01193	7.0461	6.95892	7.01175	7.04593	7.03652	7.00808	GO:0004222(metalloendopeptidase activity)|GO:0005178(integrin binding)|GO:0005515(protein binding)|GO:0005886(plasma membrane)|GO:0006508(proteolysis)|GO:0007155(cell adhesion)|GO:0007162(negative regulation of cell adhesion)|GO:0007417(central nervous system development)|GO:0008344(adult locomotory behavior)|GO:0016021(integral component of membrane)|GO:0022011(myelination in peripheral nervous …	Homo sapiens ADAM metallopeptidase domain 22 (ADAM22), transcript variant 5, mRNA [NM_021721]	ADAM22
NM_003812	0.0288618	1.02021	6.64311	0.585474	0.567515	0.886941	-6.43843	NM_003812	6.62314	6.64171	6.78931	6.58212	6.64761	6.62699	6.73005	6.74706	GO:0004222(metalloendopeptidase activity)|GO:0005178(integrin binding)|GO:0005515(protein binding)|GO:0005576(extracellular region)|GO:0005886(plasma membrane)|GO:0005887(integral component of plasma membrane)|GO:0006508(proteolysis)|GO:0007155(cell adhesion)|GO:0007417(central nervous system development)|GO:0008237(metallopeptidase activity)|GO:0098978(glutamatergic synapse)|GO:0099056(integral …	Homo sapiens ADAM metallopeptidase domain 23 (ADAM23), mRNA [NM_003812]	ADAM23
NM_021777	-0.0624519	-1.04424	6.57369	-1.26192	0.227524	0.629529	-5.82361	NM_021777	6.74483	6.53187	6.6193	6.62114	6.57317	6.49035	6.56605	6.63776	GO:0004175(endopeptidase activity)|GO:0004222(metalloendopeptidase activity)|GO:0005515(protein binding)|GO:0005576(extracellular region)|GO:0005739(mitochondrion)|GO:0005886(plasma membrane)|GO:0006508(proteolysis)|GO:0007283(spermatogenesis)|GO:0008237(metallopeptidase activity)|GO:0016021(integral component of membrane)|GO:0046872(metal ion binding)	Homo sapiens ADAM metallopeptidase domain 28 (ADAM28), transcript variant 3, mRNA [NM_021777]	ADAM28
NM_014265	-0.0544003	-1.03843	6.75698	-1.34233	0.200778	0.596117	-5.72551	NM_014265	6.77931	6.77066	6.81698	6.87036	6.73809	6.74693	6.77273	6.76197	GO:0004175(endopeptidase activity)|GO:0004222(metalloendopeptidase activity)|GO:0005515(protein binding)|GO:0005576(extracellular region)|GO:0005739(mitochondrion)|GO:0005886(plasma membrane)|GO:0006508(proteolysis)|GO:0007283(spermatogenesis)|GO:0008237(metallopeptidase activity)|GO:0016021(integral component of membrane)|GO:0046872(metal ion binding)	Homo sapiens ADAM metallopeptidase domain 28 (ADAM28), transcript variant 1, mRNA [NM_014265]	ADAM28
NM_014269	-0.0496595	-1.03502	6.67197	-0.605946	0.554215	0.880613	-6.42592	NM_014269	7.05393	6.63436	6.68912	6.55986	6.71768	6.71768	6.62159	6.68168	GO:0004222(metalloendopeptidase activity)|GO:0005886(plasma membrane)|GO:0005887(integral component of plasma membrane)|GO:0006508(proteolysis)|GO:0007283(spermatogenesis)|GO:0008237(metallopeptidase activity)|GO:0008584(male gonad development)|GO:0009897(external side of plasma membrane)|GO:1990913(sperm head plasma membrane)	Homo sapiens ADAM metallopeptidase domain 29 (ADAM29), transcript variant 1, mRNA [NM_014269]	ADAM29
NM_021794	-2.24504e-05	-1.00002	6.81287	-0.000462801	0.999637	0.999888	-6.61659	NM_021794	6.72537	6.7603	6.74483	6.79238	6.7121	6.79807	6.73005	6.78259	GO:0004222(metalloendopeptidase activity)|GO:0005515(protein binding)|GO:0005886(plasma membrane)|GO:0006508(proteolysis)|GO:0007339(binding of sperm to zona pellucida)|GO:0008237(metallopeptidase activity)|GO:0008270(zinc ion binding)|GO:0009897(external side of plasma membrane)|GO:0016021(integral component of membrane)|GO:0031902(late endosome membrane)|GO:1990913(sperm head plasma membrane)	Homo sapiens ADAM metallopeptidase domain 30 (ADAM30), mRNA [NM_021794]	ADAM30
NM_145004	-0.0510161	-1.03599	7.51865	-0.409483	0.68836	0.936704	-6.52889	NM_145004	7.72601	7.85584	7.85769	7.73704	7.69632	8.22716	7.48155	7.56748	GO:0004222(metalloendopeptidase activity)|GO:0005515(protein binding)|GO:0006508(proteolysis)|GO:0007155(cell adhesion)|GO:0007339(binding of sperm to zona pellucida)|GO:0016021(integral component of membrane)	Homo sapiens ADAM metallopeptidase domain 32 (ADAM32), transcript variant 1, mRNA [NM_145004]	ADAM32
NM_025220	-0.0850631	-1.06073	7.07488	-1.56496	0.139833	0.517355	-5.43043	NM_025220	7.07766	6.99533	7.01563	7.06744	6.91465	6.9764	7.01107	6.91368	GO:0004222(metalloendopeptidase activity)|GO:0006508(proteolysis)|GO:0008270(zinc ion binding)|GO:0016021(integral component of membrane)	Homo sapiens ADAM metallopeptidase domain 33 (ADAM33), transcript variant 1, mRNA [NM_025220]	ADAM33
NR_001448	-0.0260005	-1.01819	6.72971	-0.838125	0.415992	0.800766	-6.25607	NR_001448	6.73682	6.7211	6.71425	6.72281	6.73259	6.69043	6.7151	6.65284	GO:0003674(molecular_function)|GO:0005575(cellular_component)|GO:0007155(cell adhesion)|GO:0007339(binding of sperm to zona pellucida)|GO:0008150(biological_process)	Homo sapiens ADAM metallopeptidase domain 5 (pseudogene) (ADAM5), non-coding RNA [NR_001448]	ADAM5
NR_002224	-0.0280454	-1.01963	6.70615	-0.975634	0.345746	0.745949	-6.13225	NR_002224	6.68815	6.71231	6.7172	6.68515	6.66042	6.69758	6.67132	6.66132		Homo sapiens ADAM metallopeptidase domain 6 (pseudogene) (ADAM6), non-coding RNA [NR_002224]	ADAM6
NM_003817	-0.0260733	-1.01824	6.62123	-0.657788	0.521307	0.863152	-6.39241	NM_003817	6.67596	6.66133	6.67596	6.57412	6.60455	6.62159	6.664	6.59292	GO:0004175(endopeptidase activity)|GO:0004222(metalloendopeptidase activity)|GO:0005886(plasma membrane)|GO:0006508(proteolysis)|GO:0008237(metallopeptidase activity)|GO:0016021(integral component of membrane)	Homo sapiens ADAM metallopeptidase domain 7 (ADAM7), mRNA [NM_003817]	ADAM7
NM_001109	0.284779	1.21822	8.6501	1.88936	0.0796592	0.400185	-4.94645	NM_001109	7.53041	7.64971	7.62056	7.40607	7.90595	7.93074	7.72515	7.78402	GO:0000902(cell morphogenesis)|GO:0001525(angiogenesis)|GO:0002102(podosome)|GO:0002523(leukocyte migration involved in inflammatory response)|GO:0002675(positive regulation of acute inflammatory response)|GO:0002693(positive regulation of cellular extravasation)|GO:0004222(metalloendopeptidase activity)|GO:0004252(serine-type endopeptidase activity)|GO:0005509(calcium ion binding)|GO:0005515(pro…	Homo sapiens ADAM metallopeptidase domain 8 (ADAM8), transcript variant 1, mRNA [NM_001109]	ADAM8
NM_003816	0.116777	1.08431	10.9906	0.848999	0.410115	0.796581	-6.24689	NM_003816	10.5887	10.5047	11.0797	10.8992	10.6786	11.0328	11.0398	10.7881	GO:0000186(activation of MAPKK activity)|GO:0004222(metalloendopeptidase activity)|GO:0005080(protein kinase C binding)|GO:0005178(integrin binding)|GO:0005515(protein binding)|GO:0005518(collagen binding)|GO:0005615(extracellular space)|GO:0005925(focal adhesion)|GO:0006509(membrane protein ectodomain proteolysis)|GO:0007155(cell adhesion)|GO:0007160(cell-matrix adhesion)|GO:0007179(transforming…	Homo sapiens ADAM metallopeptidase domain 9 (ADAM9), transcript variant 1, mRNA [NM_003816]	ADAM9
NM_014479	-0.022453	-1.01568	6.93372	-0.365029	0.720526	0.947124	-6.54681	NM_014479	6.89178	6.89026	6.84667	6.85136	6.84314	6.83684	6.8933	6.81698	GO:0004222(metalloendopeptidase activity)|GO:0006508(proteolysis)|GO:0006955(immune response)|GO:0007162(negative regulation of cell adhesion)|GO:0008270(zinc ion binding)|GO:0062023(collagen-containing extracellular matrix)	Homo sapiens ADAM like decysin 1 (ADAMDEC1), transcript variant 1, mRNA [NM_014479]	ADAMDEC1
NM_006988	-0.593391	-1.50879	10.2827	-4.64886	0.000372484	0.0159091	0.192196	NM_006988	10.4213	10.575	10.649	10.7605	9.97846	9.99975	9.91631	10.1377	GO:0001542(ovulation from ovarian follicle)|GO:0001822(kidney development)|GO:0004222(metalloendopeptidase activity)|GO:0005515(protein binding)|GO:0005604(basement membrane)|GO:0006508(proteolysis)|GO:0007229(integrin-mediated signaling pathway)|GO:0008201(heparin binding)|GO:0008237(metallopeptidase activity)|GO:0008270(zinc ion binding)|GO:0008285(negative regulation of cell population prolife…	Homo sapiens ADAM metallopeptidase with thrombospondin type 1 motif 1 (ADAMTS1), mRNA [NM_006988]	ADAMTS1
NM_030957	-0.00154975	-1.00107	7.14274	-0.016381	0.987161	0.998966	-6.61645	NM_030957	7.07514	7.18395	7.10754	7.09408	7.08048	7.10165	7.15766	7.11472	GO:0001527(microfibril)|GO:0003674(molecular_function)|GO:0004222(metalloendopeptidase activity)|GO:0005515(protein binding)|GO:0006508(proteolysis)|GO:0008150(biological_process)|GO:0030198(extracellular matrix organization)|GO:0031012(extracellular matrix)|GO:0046872(metal ion binding)|GO:0062023(collagen-containing extracellular matrix)	Homo sapiens ADAM metallopeptidase with thrombospondin type 1 motif 10 (ADAMTS10), transcript variant 1, mRNA [NM_030957]	ADAMTS10
NM_030955	-0.0467247	-1.03292	6.98309	-0.568929	0.578386	0.892852	-6.44824	NM_030955	7.06205	6.97118	6.92667	6.94691	6.91775	7.00983	6.87421	6.91812	GO:0004222(metalloendopeptidase activity)|GO:0005515(protein binding)|GO:0007160(cell-matrix adhesion)|GO:0016477(cell migration)|GO:0030167(proteoglycan catabolic process)|GO:0030198(extracellular matrix organization)|GO:0031012(extracellular matrix)|GO:0032331(negative regulation of chondrocyte differentiation)|GO:0046872(metal ion binding)|GO:0050727(regulation of inflammatory response)|GO:005…	Homo sapiens ADAM metallopeptidase with thrombospondin type 1 motif 12 (ADAMTS12), transcript variant 1, mRNA [NM_030955]	ADAMTS12
ENST00000371929	0.653185	1.57264	8.30533	4.79026	0.000285007	0.0133474	0.456484	ENST00000371929	7.68453	7.58965	8.06407	7.65049	8.33302	8.38882	8.57707	8.30257	GO:0004222(metalloendopeptidase activity)|GO:0005178(integrin binding)|GO:0005509(calcium ion binding)|GO:0005515(protein binding)|GO:0005615(extracellular space)|GO:0005788(endoplasmic reticulum lumen)|GO:0006508(proteolysis)|GO:0007160(cell-matrix adhesion)|GO:0007229(integrin-mediated signaling pathway)|GO:0008237(metallopeptidase activity)|GO:0008270(zinc ion binding)|GO:0009100(glycoprotein …	ADAM metallopeptidase with thrombospondin type 1 motif 13 [Source:HGNC Symbol;Acc:HGNC:1366] [ENST00000371929]	ADAMTS13
ENST00000495234	0.0612323	1.04336	6.88663	1.00101	0.33375	0.73412	-6.1076	ENST00000495234	6.89595	6.81618	6.78423	6.76529	6.90689	6.74693	6.95529	6.89747	GO:0004222(metalloendopeptidase activity)|GO:0005178(integrin binding)|GO:0005509(calcium ion binding)|GO:0005515(protein binding)|GO:0005615(extracellular space)|GO:0005788(endoplasmic reticulum lumen)|GO:0006508(proteolysis)|GO:0007160(cell-matrix adhesion)|GO:0007229(integrin-mediated signaling pathway)|GO:0008237(metallopeptidase activity)|GO:0008270(zinc ion binding)|GO:0009100(glycoprotein …	ADAM metallopeptidase with thrombospondin type 1 motif 13 [Source:HGNC Symbol;Acc:HGNC:1366] [ENST00000495234]	ADAMTS13
ENST00000355699	-0.0163647	-1.01141	7.26276	-0.32785	0.74786	0.955522	-6.56025	ENST00000355699	7.02202	7.05087	7.18735	7.13539	7.08048	7.05053	7.11634	7.08281	GO:0004222(metalloendopeptidase activity)|GO:0005178(integrin binding)|GO:0005509(calcium ion binding)|GO:0005515(protein binding)|GO:0005615(extracellular space)|GO:0005788(endoplasmic reticulum lumen)|GO:0006508(proteolysis)|GO:0007160(cell-matrix adhesion)|GO:0007229(integrin-mediated signaling pathway)|GO:0008237(metallopeptidase activity)|GO:0008270(zinc ion binding)|GO:0009100(glycoprotein …	ADAM metallopeptidase with thrombospondin type 1 motif 13 [Source:HGNC Symbol;Acc:HGNC:1366] [ENST00000355699]	ADAMTS13
NM_139155	0.161518	1.11846	7.39356	1.21895	0.242933	0.647088	-5.87407	NM_139155	7.30075	7.25831	7.40125	7.32414	7.4059	7.48751	7.51441	7.52269	GO:0004222(metalloendopeptidase activity)|GO:0005576(extracellular region)|GO:0006508(proteolysis)|GO:0030198(extracellular matrix organization)|GO:0030199(collagen fibril organization)|GO:0030574(collagen catabolic process)|GO:0031012(extracellular matrix)|GO:0046872(metal ion binding)	Homo sapiens ADAM metallopeptidase with thrombospondin type 1 motif 14 (ADAMTS14), transcript variant 1, mRNA [NM_139155]	ADAMTS14
NM_139055	-0.157592	-1.11542	6.93387	-1.65493	0.120096	0.486116	-5.30216	NM_139055	6.91588	6.89026	7.42888	6.90839	6.87114	6.902	6.93055	6.80937	GO:0004222(metalloendopeptidase activity)|GO:0005615(extracellular space)|GO:0006508(proteolysis)|GO:0008201(heparin binding)|GO:0008270(zinc ion binding)|GO:0009986(cell surface)|GO:0030198(extracellular matrix organization)|GO:0031012(extracellular matrix)|GO:0050840(extracellular matrix binding)|GO:0062023(collagen-containing extracellular matrix)	Homo sapiens ADAM metallopeptidase with thrombospondin type 1 motif 15 (ADAMTS15), mRNA [NM_139055]	ADAMTS15
NM_139056	0.0269132	1.01883	6.81209	0.607541	0.553186	0.879807	-6.42492	NM_139056	6.75466	6.75525	6.84291	6.85693	6.80903	6.82028	6.85268	6.8354	GO:0001658(branching involved in ureteric bud morphogenesis)|GO:0003073(regulation of systemic arterial blood pressure)|GO:0004222(metalloendopeptidase activity)|GO:0006508(proteolysis)|GO:0030198(extracellular matrix organization)|GO:0031012(extracellular matrix)|GO:0046872(metal ion binding)|GO:0048232(male gamete generation)|GO:1902017(regulation of cilium assembly)	Homo sapiens ADAM metallopeptidase with thrombospondin type 1 motif 16 (ADAMTS16), transcript variant 1, mRNA [NM_139056]	ADAMTS16
ENST00000561355	-0.0198413	-1.01385	7.05752	-0.299287	0.769103	0.96267	-6.56961	ENST00000561355	7.19044	7.03342	6.96145	7.02618	7.06171	6.99258	7.03652	7.04132	GO:0004222(metalloendopeptidase activity)|GO:0006508(proteolysis)|GO:0030198(extracellular matrix organization)|GO:0031012(extracellular matrix)|GO:0046872(metal ion binding)	ADAM metallopeptidase with thrombospondin type 1 motif 17 [Source:HGNC Symbol;Acc:HGNC:17109] [ENST00000561355]	ADAMTS17
NM_139057	-0.0231859	-1.0162	6.92577	-0.297707	0.770283	0.962768	-6.5701	NM_139057	6.87748	6.91737	6.8498	6.86612	6.84314	6.87498	6.8607	6.8392	GO:0004222(metalloendopeptidase activity)|GO:0006508(proteolysis)|GO:0030198(extracellular matrix organization)|GO:0031012(extracellular matrix)|GO:0046872(metal ion binding)	Homo sapiens ADAM metallopeptidase with thrombospondin type 1 motif 17 (ADAMTS17), mRNA [NM_139057]	ADAMTS17
NM_001326358	0.0149708	1.01043	6.67498	0.448081	0.660927	0.928062	-6.51171	NM_001326358	6.61454	6.7315	6.65493	6.62761	6.65551	6.70406	6.69391	6.635	GO:0001654(eye development)|GO:0004222(metalloendopeptidase activity)|GO:0006508(proteolysis)|GO:0030198(extracellular matrix organization)|GO:0031012(extracellular matrix)|GO:0046872(metal ion binding)|GO:0090331(negative regulation of platelet aggregation)	Homo sapiens ADAM metallopeptidase with thrombospondin type 1 motif 18 (ADAMTS18), transcript variant 3, mRNA [NM_001326358]	ADAMTS18
NM_133638	-0.00378442	-1.00263	6.81045	-0.0379759	0.970241	0.997427	-6.61583	NM_133638	6.55746	6.87882	6.90839	6.84627	7.06171	6.86341	6.65777	6.59292	GO:0004222(metalloendopeptidase activity)|GO:0006508(proteolysis)|GO:0030198(extracellular matrix organization)|GO:0031012(extracellular matrix)|GO:0046872(metal ion binding)	Homo sapiens ADAM metallopeptidase with thrombospondin type 1 motif 19 (ADAMTS19), mRNA [NM_133638]	ADAMTS19
AJ003125	0.128327	1.09303	9.29903	1.32244	0.207147	0.605151	-5.75022	AJ003125	8.90266	9.02635	9.17672	9.14776	9.12396	9.08373	9.46058	9.09853	GO:0004222(metalloendopeptidase activity)|GO:0005576(extracellular region)|GO:0007283(spermatogenesis)|GO:0008237(metallopeptidase activity)|GO:0008270(zinc ion binding)|GO:0016485(protein processing)|GO:0030199(collagen fibril organization)|GO:0030324(lung development)|GO:0030574(collagen catabolic process)|GO:0043588(skin development)|GO:0062023(collagen-containing extracellular matrix)	Homo sapiens mRNA for procollagen I-N proteinase. [AJ003125]	ADAMTS2
NM_021599	0.0179798	1.01254	7.85044	0.243135	0.811415	0.971724	-6.58555	NM_021599	7.53812	7.64568	7.75096	7.71264	7.61629	7.70199	7.77419	7.62685	GO:0004222(metalloendopeptidase activity)|GO:0005576(extracellular region)|GO:0007283(spermatogenesis)|GO:0008237(metallopeptidase activity)|GO:0008270(zinc ion binding)|GO:0016485(protein processing)|GO:0030198(extracellular matrix organization)|GO:0030199(collagen fibril organization)|GO:0030324(lung development)|GO:0030574(collagen catabolic process)|GO:0031012(extracellular matrix)|GO:0043588…	Homo sapiens ADAM metallopeptidase with thrombospondin type 1 motif 2 (ADAMTS2), transcript variant 2, mRNA [NM_021599]	ADAMTS2
ENST00000549670	-0.0114781	-1.00799	6.85107	-0.280482	0.783195	0.965409	-6.57531	ENST00000549670	6.79604	6.80534	6.82217	6.82018	6.75947	6.84353	6.78545	6.80937	GO:0004222(metalloendopeptidase activity)|GO:0005615(extracellular space)|GO:0006508(proteolysis)|GO:0008270(zinc ion binding)|GO:0009967(positive regulation of signal transduction)|GO:0030198(extracellular matrix organization)|GO:0031012(extracellular matrix)|GO:0043066(negative regulation of apoptotic process)|GO:0045636(positive regulation of melanocyte differentiation)|GO:0062023(collagen-con…	ADAM metallopeptidase with thrombospondin type 1 motif 20 [Source:HGNC Symbol;Acc:HGNC:17178] [ENST00000549670]	ADAMTS20
NM_025003	-0.0494841	-1.03489	6.62075	-1.40091	0.18294	0.573733	-5.65111	NM_025003	6.73682	6.63436	6.6339	6.64971	6.64791	6.59805	6.59572	6.61517	GO:0004222(metalloendopeptidase activity)|GO:0005615(extracellular space)|GO:0006508(proteolysis)|GO:0008270(zinc ion binding)|GO:0009967(positive regulation of signal transduction)|GO:0030198(extracellular matrix organization)|GO:0031012(extracellular matrix)|GO:0043066(negative regulation of apoptotic process)|GO:0045636(positive regulation of melanocyte differentiation)|GO:0062023(collagen-con…	Homo sapiens ADAM metallopeptidase with thrombospondin type 1 motif 20 (ADAMTS20), mRNA [NM_025003]	ADAMTS20
NM_014243	-0.161704	-1.11861	7.62806	-1.58102	0.136117	0.512749	-5.40789	NM_014243	7.80415	7.78036	7.92191	7.76513	7.61028	7.63033	7.80997	7.57415	GO:0001701(in utero embryonic development)|GO:0004175(endopeptidase activity)|GO:0004222(metalloendopeptidase activity)|GO:0005515(protein binding)|GO:0005576(extracellular region)|GO:0005615(extracellular space)|GO:0008201(heparin binding)|GO:0008270(zinc ion binding)|GO:0010573(vascular endothelial growth factor production)|GO:0016485(protein processing)|GO:0030198(extracellular matrix organiza…	Homo sapiens ADAM metallopeptidase with thrombospondin type 1 motif 3 (ADAMTS3), mRNA [NM_014243]	ADAMTS3
NM_005099	0.0517993	1.03656	12.3804	0.307544	0.762941	0.960257	-6.56699	NM_005099	12.5477	12.4363	12.6681	12.4334	12.4481	12.197	12.9178	12.7298	GO:0001501(skeletal system development)|GO:0002020(protease binding)|GO:0004222(metalloendopeptidase activity)|GO:0005515(protein binding)|GO:0005576(extracellular region)|GO:0005615(extracellular space)|GO:0006508(proteolysis)|GO:0008233(peptidase activity)|GO:0008237(metallopeptidase activity)|GO:0016607(nuclear speck)|GO:0022617(extracellular matrix disassembly)|GO:0030198(extracellular matrix…	Homo sapiens ADAM metallopeptidase with thrombospondin type 1 motif 4 (ADAMTS4), transcript variant 1, mRNA [NM_005099]	ADAMTS4
ENST00000367995	-0.213075	-1.15916	7.41071	-1.74847	0.102189	0.450511	-5.16379	ENST00000367995	7.43658	7.41363	7.72941	7.53795	7.24466	7.14338	7.58778	7.28944	GO:0001501(skeletal system development)|GO:0002020(protease binding)|GO:0004222(metalloendopeptidase activity)|GO:0005515(protein binding)|GO:0005576(extracellular region)|GO:0005615(extracellular space)|GO:0006508(proteolysis)|GO:0008233(peptidase activity)|GO:0008237(metallopeptidase activity)|GO:0016607(nuclear speck)|GO:0022617(extracellular matrix disassembly)|GO:0030198(extracellular matrix…	ADAM metallopeptidase with thrombospondin type 1 motif 4 [Source:HGNC Symbol;Acc:HGNC:220] [ENST00000367995]	ADAMTS4
NM_007038	0.175979	1.12973	9.50221	1.16268	0.264328	0.669284	-5.93801	NM_007038	9.05443	9.17094	9.19283	9.33504	9.25082	9.54228	9.06596	9.59811	GO:0004222(metalloendopeptidase activity)|GO:0005178(integrin binding)|GO:0005515(protein binding)|GO:0005576(extracellular region)|GO:0005615(extracellular space)|GO:0005788(endoplasmic reticulum lumen)|GO:0006508(proteolysis)|GO:0008201(heparin binding)|GO:0008233(peptidase activity)|GO:0008237(metallopeptidase activity)|GO:0008270(zinc ion binding)|GO:0022617(extracellular matrix disassembly)|…	Homo sapiens ADAM metallopeptidase with thrombospondin type 1 motif 5 (ADAMTS5), mRNA [NM_007038]	ADAMTS5
NM_197941	0.313657	1.24285	7.82467	3.21926	0.0061552	0.0937359	-2.55567	NM_197941	7.79997	7.86464	7.77469	7.79638	8.14129	8.28481	7.8844	8.17982	GO:0003279(cardiac septum development)|GO:0004222(metalloendopeptidase activity)|GO:0006508(proteolysis)|GO:0008237(metallopeptidase activity)|GO:0030198(extracellular matrix organization)|GO:0031012(extracellular matrix)|GO:0035904(aorta development)|GO:0046872(metal ion binding)|GO:0060976(coronary vasculature development)	Homo sapiens ADAM metallopeptidase with thrombospondin type 1 motif 6 (ADAMTS6), mRNA [NM_197941]	ADAMTS6
NM_014272	-0.0395566	-1.0278	14.3269	-0.156387	0.877953	0.983575	-6.60373	NM_014272	14.2829	13.9554	13.6804	14.3827	14.2033	13.6708	14.26	14.0091	GO:0004222(metalloendopeptidase activity)|GO:0005515(protein binding)|GO:0005788(endoplasmic reticulum lumen)|GO:0008237(metallopeptidase activity)|GO:0009986(cell surface)|GO:0030198(extracellular matrix organization)|GO:0031012(extracellular matrix)|GO:0032331(negative regulation of chondrocyte differentiation)|GO:0046872(metal ion binding)|GO:0051603(proteolysis involved in cellular protein ca…	Homo sapiens ADAM metallopeptidase with thrombospondin type 1 motif 7 (ADAMTS7), mRNA [NM_014272]	ADAMTS7
ENST00000568712	-0.0238569	-1.01667	6.68771	-0.672151	0.51239	0.858755	-6.38267	ENST00000568712	6.7231	6.64642	6.72293	6.71885	6.73753	6.62843	6.69847	6.65143	GO:0004222(metalloendopeptidase activity)|GO:0005515(protein binding)|GO:0005788(endoplasmic reticulum lumen)|GO:0008237(metallopeptidase activity)|GO:0009986(cell surface)|GO:0030198(extracellular matrix organization)|GO:0031012(extracellular matrix)|GO:0032331(negative regulation of chondrocyte differentiation)|GO:0046872(metal ion binding)|GO:0051603(proteolysis involved in cellular protein ca…	ADAM metallopeptidase with thrombospondin type 1 motif 7 [Source:HGNC Symbol;Acc:HGNC:223] [ENST00000568712]	ADAMTS7
NM_007037	-0.0241862	-1.01691	6.76324	-0.6157	0.547937	0.877405	-6.41981	NM_007037	6.79604	6.7603	6.82217	6.73005	6.75113	6.71768	6.79482	6.74819	GO:0004222(metalloendopeptidase activity)|GO:0005178(integrin binding)|GO:0006508(proteolysis)|GO:0008201(heparin binding)|GO:0008237(metallopeptidase activity)|GO:0008270(zinc ion binding)|GO:0008285(negative regulation of cell population proliferation)|GO:0009673(low-affinity phosphate transmembrane transporter activity)|GO:0030198(extracellular matrix organization)|GO:0031012(extracellular mat…	Homo sapiens ADAM metallopeptidase with thrombospondin type 1 motif 8 (ADAMTS8), mRNA [NM_007037]	ADAMTS8
ENST00000475557	0.0538426	1.03803	6.78774	1.10174	0.289091	0.693458	-6.00444	ENST00000475557	6.78872	6.75154	6.70131	6.70087	6.8537	6.70434	6.8005	6.79928	GO:0003179(heart valve morphogenesis)|GO:0003229(ventricular cardiac muscle tissue development)|GO:0004222(metalloendopeptidase activity)|GO:0005615(extracellular space)|GO:0005783(endoplasmic reticulum)|GO:0006508(proteolysis)|GO:0006516(glycoprotein catabolic process)|GO:0007275(multicellular organism development)|GO:0008237(metallopeptidase activity)|GO:0008270(zinc ion binding)|GO:0009617(res…	ADAM metallopeptidase with thrombospondin type 1 motif 9 [Source:HGNC Symbol;Acc:HGNC:13202] [ENST00000475557]	ADAMTS9
NM_182920	0.0575254	1.04068	6.64913	1.69864	0.111413	0.469468	-5.23812	NM_182920	6.64141	6.55384	6.61239	6.63293	6.66759	6.69108	6.66217	6.64984	GO:0003179(heart valve morphogenesis)|GO:0003229(ventricular cardiac muscle tissue development)|GO:0004222(metalloendopeptidase activity)|GO:0005615(extracellular space)|GO:0005783(endoplasmic reticulum)|GO:0006508(proteolysis)|GO:0006516(glycoprotein catabolic process)|GO:0007275(multicellular organism development)|GO:0008237(metallopeptidase activity)|GO:0008270(zinc ion binding)|GO:0009617(res…	Homo sapiens ADAM metallopeptidase with thrombospondin type 1 motif 9 (ADAMTS9), transcript variant 1, mRNA [NM_182920]	ADAMTS9
NM_001040272	0.0913325	1.06535	7.77602	1.57385	0.137765	0.514459	-5.41797	NM_001040272	7.70362	7.6984	7.62416	7.68156	7.7896	7.82861	7.71206	7.74279	GO:0004222(metalloendopeptidase activity)|GO:0005788(endoplasmic reticulum lumen)|GO:0006508(proteolysis)|GO:0030198(extracellular matrix organization)|GO:0031012(extracellular matrix)	Homo sapiens ADAMTS like 1 (ADAMTSL1), transcript variant 4, mRNA [NM_001040272]	ADAMTSL1
NM_052866	0.0901842	1.06451	7.36962	0.236397	0.816536	0.972779	-6.58725	NM_052866	7.05901	7.06945	7.10754	7.11634	7.11634	7.25621	7.22581	7.11472	GO:0004222(metalloendopeptidase activity)|GO:0005788(endoplasmic reticulum lumen)|GO:0006508(proteolysis)|GO:0030198(extracellular matrix organization)|GO:0031012(extracellular matrix)	Homo sapiens ADAMTS like 1 (ADAMTSL1), transcript variant 2, mRNA [NM_052866]	ADAMTSL1
ENST00000380566	0.0287373	1.02012	6.74049	0.581209	0.570307	0.888596	-6.44098	ENST00000380566	6.79604	6.74777	6.76114	6.67728	6.82853	6.80494	6.70174	6.76197	GO:0004222(metalloendopeptidase activity)|GO:0005788(endoplasmic reticulum lumen)|GO:0006508(proteolysis)|GO:0030198(extracellular matrix organization)|GO:0031012(extracellular matrix)	ADAMTS like 1 [Source:HGNC Symbol;Acc:HGNC:14632] [ENST00000380566]	ADAMTSL1
NM_014694	0.0293382	1.02054	7.00208	0.555215	0.587479	0.89707	-6.45617	NM_014694	6.91588	6.84784	6.89709	6.95892	6.94398	6.88912	6.94325	6.96073	GO:0004222(metalloendopeptidase activity)|GO:0005515(protein binding)|GO:0006508(proteolysis)|GO:0030198(extracellular matrix organization)|GO:0030512(negative regulation of transforming growth factor beta receptor signaling pathway)|GO:0031012(extracellular matrix)|GO:0050436(microfibril binding)|GO:0060481(lobar bronchus epithelium development)	Homo sapiens ADAMTS like 2 (ADAMTSL2), transcript variant 1, mRNA [NM_014694]	ADAMTSL2
NM_207517	-0.0498875	-1.03518	6.57415	-1.48061	0.160785	0.546637	-5.54611	NM_207517	6.57033	6.58825	6.65374	6.55986	6.58825	6.52894	6.52405	6.53138	GO:0004222(metalloendopeptidase activity)|GO:0005515(protein binding)|GO:0006508(proteolysis)|GO:0030198(extracellular matrix organization)|GO:0031012(extracellular matrix)|GO:0043231(intracellular membrane-bounded organelle)	Homo sapiens ADAMTS like 3 (ADAMTSL3), transcript variant 1, mRNA [NM_207517]	ADAMTSL3
ENST00000483335	-0.0359702	-1.02525	7.27091	-0.316818	0.756041	0.95811	-6.56397	ENST00000483335	7.23236	7.15929	7.11885	7.08638	7.15562	7.07214	7.17074	7.0545	GO:0002020(protease binding)|GO:0002064(epithelial cell development)|GO:0004222(metalloendopeptidase activity)|GO:0005515(protein binding)|GO:0005614(interstitial matrix)|GO:0005788(endoplasmic reticulum lumen)|GO:0006508(proteolysis)|GO:0006915(apoptotic process)|GO:0030198(extracellular matrix organization)|GO:0031012(extracellular matrix)|GO:0043065(positive regulation of apoptotic process)|GO…	ADAMTS like 4 [Source:HGNC Symbol;Acc:HGNC:19706] [ENST00000483335]	ADAMTSL4
NM_019032	0.0480611	1.03387	6.88357	0.788826	0.443322	0.818498	-6.29634	NM_019032	6.92333	6.83684	6.8933	6.67728	6.87767	6.80977	6.87882	6.95674	GO:0002020(protease binding)|GO:0002064(epithelial cell development)|GO:0004222(metalloendopeptidase activity)|GO:0005515(protein binding)|GO:0005614(interstitial matrix)|GO:0005788(endoplasmic reticulum lumen)|GO:0006508(proteolysis)|GO:0006915(apoptotic process)|GO:0030198(extracellular matrix organization)|GO:0031012(extracellular matrix)|GO:0043065(positive regulation of apoptotic process)|GO…	Homo sapiens ADAMTS like 4 (ADAMTSL4), transcript variant 1, mRNA [NM_019032]	ADAMTSL4
BC112313	0.0113084	1.00787	6.72465	0.24103	0.813014	0.971909	-6.58609	BC112313	6.76114	6.57979	6.6339	6.73682	6.7121	6.67684	6.7151	6.65284	GO:0002020(protease binding)|GO:0002064(epithelial cell development)|GO:0004222(metalloendopeptidase activity)|GO:0005515(protein binding)|GO:0005614(interstitial matrix)|GO:0005788(endoplasmic reticulum lumen)|GO:0006508(proteolysis)|GO:0006915(apoptotic process)|GO:0030198(extracellular matrix organization)|GO:0031012(extracellular matrix)|GO:0043065(positive regulation of apoptotic process)|GO…	Homo sapiens cDNA clone IMAGE:8327781 [BC112313]	ADAMTSL4
NM_213604	0.0588012	1.0416	7.17334	1.08717	0.29526	0.700314	-6.01988	NM_213604	7.15197	7.22822	7.13089	7.20823	7.23242	7.31373	7.12832	7.28005	GO:0001527(microfibril)|GO:0004222(metalloendopeptidase activity)|GO:0005515(protein binding)|GO:0005576(extracellular region)|GO:0006508(proteolysis)|GO:0008201(heparin binding)|GO:0030198(extracellular matrix organization)|GO:0031012(extracellular matrix)	Homo sapiens ADAMTS like 5 (ADAMTSL5), transcript variant 2, mRNA [NM_213604]	ADAMTSL5
NM_006869	-0.196242	-1.14571	7.09821	-2.22212	0.0432028	0.297616	-4.39651	NM_006869	7.17133	7.27088	7.17477	7.3326	7.10198	7.07782	6.93055	7.05427	GO:0005096(GTPase activator activity)|GO:0005515(protein binding)|GO:0005547(phosphatidylinositol-3,4,5-trisphosphate binding)|GO:0005634(nucleus)|GO:0005737(cytoplasm)|GO:0005829(cytosol)|GO:0005886(plasma membrane)|GO:0007166(cell surface receptor signaling pathway)|GO:0043087(regulation of GTPase activity)|GO:0043231(intracellular membrane-bounded organelle)|GO:0043533(inositol 1,3,4,5 tetraki…	Homo sapiens ArfGAP with dual PH domains 1 (ADAP1), transcript variant 1, mRNA [NM_006869]	ADAP1
NM_018404	0.210768	1.1573	7.23178	2.51491	0.0246924	0.218189	-3.87894	NM_018404	6.97137	7.07363	7.04246	6.9933	7.22036	7.29717	7.20098	7.20532	GO:0005096(GTPase activator activity)|GO:0005515(protein binding)|GO:0005546(phosphatidylinositol-4,5-bisphosphate binding)|GO:0005547(phosphatidylinositol-3,4,5-trisphosphate binding)|GO:0005737(cytoplasm)|GO:0005740(mitochondrial envelope)|GO:0005886(plasma membrane)|GO:0007507(heart development)|GO:0030674(protein-macromolecule adaptor activity)|GO:0043231(intracellular membrane-bounded organe…	Homo sapiens ArfGAP with dual PH domains 2 (ADAP2), transcript variant 2, mRNA [NM_018404]	ADAP2
XM_011509062	-0.0686203	-1.04871	6.80522	-1.72154	0.107086	0.460874	-5.20413	XM_011509062	6.85876	6.90802	6.84667	6.89671	6.74693	6.86921	6.78545	6.83408	GO:0001649(osteoblast differentiation)|GO:0002244(hematopoietic progenitor cell differentiation)|GO:0002566(somatic diversification of immune receptors via somatic mutation)|GO:0003677(DNA binding)|GO:0003723(RNA binding)|GO:0003725(double-stranded RNA binding)|GO:0003726(double-stranded RNA adenosine deaminase activity)|GO:0005515(protein binding)|GO:0005634(nucleus)|GO:0005654(nucleoplasm)|GO:0…	PREDICTED: Homo sapiens adenosine deaminase RNA specific (ADAR), transcript variant X4, mRNA [XM_011509062]	ADAR
NM_001111	-0.186137	-1.13771	11.4033	-1.30973	0.211299	0.610327	-5.76585	NM_001111	11.3717	11.5888	11.3289	11.4718	11.3522	11.1569	11.2443	11.2633	GO:0001649(osteoblast differentiation)|GO:0002244(hematopoietic progenitor cell differentiation)|GO:0002566(somatic diversification of immune receptors via somatic mutation)|GO:0003677(DNA binding)|GO:0003723(RNA binding)|GO:0003725(double-stranded RNA binding)|GO:0003726(double-stranded RNA adenosine deaminase activity)|GO:0005515(protein binding)|GO:0005634(nucleus)|GO:0005654(nucleoplasm)|GO:0…	Homo sapiens adenosine deaminase RNA specific (ADAR), transcript variant 1, mRNA [NM_001111]	ADAR
NM_001112	-0.0899891	-1.06436	9.15506	-0.76455	0.457189	0.826078	-6.31535	NM_001112	9.15157	9.25613	9.15173	9.04042	9.03695	9.18542	8.91326	9.10427	GO:0003723(RNA binding)|GO:0003725(double-stranded RNA binding)|GO:0003726(double-stranded RNA adenosine deaminase activity)|GO:0003729(mRNA binding)|GO:0005515(protein binding)|GO:0005634(nucleus)|GO:0005654(nucleoplasm)|GO:0005730(nucleolus)|GO:0005737(cytoplasm)|GO:0005829(cytosol)|GO:0006382(adenosine to inosine editing)|GO:0006396(RNA processing)|GO:0006397(mRNA processing)|GO:0007274(neurom…	Homo sapiens adenosine deaminase RNA specific B1 (ADARB1), transcript variant 1, mRNA [NM_001112]	ADARB1
NM_015833	-0.0217365	-1.01518	6.70117	-0.284821	0.779937	0.964242	-6.57403	NM_015833	6.73682	6.66667	6.71425	6.69174	6.67684	6.71768	6.56605	6.76197	GO:0003723(RNA binding)|GO:0003725(double-stranded RNA binding)|GO:0003726(double-stranded RNA adenosine deaminase activity)|GO:0003729(mRNA binding)|GO:0005515(protein binding)|GO:0005634(nucleus)|GO:0005654(nucleoplasm)|GO:0005730(nucleolus)|GO:0005737(cytoplasm)|GO:0005829(cytosol)|GO:0006382(adenosine to inosine editing)|GO:0006396(RNA processing)|GO:0006397(mRNA processing)|GO:0007274(neurom…	Homo sapiens adenosine deaminase RNA specific B1 (ADARB1), transcript variant 2, mRNA [NM_015833]	ADARB1
ENST00000460734	-0.0243231	-1.017	6.70189	-0.47437	0.642525	0.921065	-6.49914	ENST00000460734	6.57601	6.62617	6.72067	6.73005	6.67684	6.59805	6.64295	6.63776	GO:0003723(RNA binding)|GO:0003725(double-stranded RNA binding)|GO:0003726(double-stranded RNA adenosine deaminase activity)|GO:0003729(mRNA binding)|GO:0005515(protein binding)|GO:0005634(nucleus)|GO:0005654(nucleoplasm)|GO:0005730(nucleolus)|GO:0005737(cytoplasm)|GO:0005829(cytosol)|GO:0006382(adenosine to inosine editing)|GO:0006396(RNA processing)|GO:0006397(mRNA processing)|GO:0007274(neurom…	adenosine deaminase RNA specific B1 [Source:HGNC Symbol;Acc:HGNC:226] [ENST00000460734]	ADARB1
NM_018702	-0.0157787	-1.011	6.65861	-0.370589	0.716471	0.946773	-6.54468	NM_018702	6.57397	6.56343	6.64762	6.7648	6.61361	6.63222	6.58799	6.65288	GO:0003723(RNA binding)|GO:0003725(double-stranded RNA binding)|GO:0003726(double-stranded RNA adenosine deaminase activity)|GO:0003727(single-stranded RNA binding)|GO:0004000(adenosine deaminase activity)|GO:0005634(nucleus)|GO:0005730(nucleolus)|GO:0005737(cytoplasm)|GO:0006382(adenosine to inosine editing)|GO:0006396(RNA processing)|GO:0006397(mRNA processing)|GO:0008251(tRNA-specific adenosin…	Homo sapiens adenosine deaminase RNA specific B2 (inactive) (ADARB2), mRNA [NM_018702]	ADARB2
NR_033387	-0.00318378	-1.00221	6.60927	-0.0816913	0.936045	0.993835	-6.61308	NR_033387	6.64836	6.53187	6.53041	6.60502	6.60455	6.56605	6.52405	6.60825		Homo sapiens ADARB2 antisense RNA 1 (ADARB2-AS1), transcript variant 1, long non-coding RNA [NR_033387]	ADARB2-AS1
NM_012091	-0.0985536	-1.0707	8.42398	-1.41238	0.179605	0.570083	-5.63627	NM_012091	8.4876	8.53494	8.441	8.31232	8.49414	8.29168	8.24052	8.3553	GO:0003723(RNA binding)|GO:0008033(tRNA processing)|GO:0008251(tRNA-specific adenosine deaminase activity)|GO:0046872(metal ion binding)	Homo sapiens adenosine deaminase tRNA specific 1 (ADAT1), transcript variant 1, mRNA [NM_012091]	ADAT1
NM_182503	0.0431182	1.03034	8.95268	0.387043	0.704524	0.942779	-6.53819	NM_182503	8.96831	8.94938	8.87728	9.1029	8.91469	9.09714	8.98803	9.07049	GO:0002100(tRNA wobble adenosine to inosine editing)|GO:0005515(protein binding)|GO:0005654(nucleoplasm)|GO:0006400(tRNA modification)|GO:0008270(zinc ion binding)|GO:0052717(tRNA-specific adenosine-34 deaminase activity)|GO:0052718(tRNA-specific adenosine-34 deaminase complex)	Homo sapiens adenosine deaminase tRNA specific 2 (ADAT2), transcript variant 1, mRNA [NM_182503]	ADAT2
NM_138422	-0.0332148	-1.02329	7.30452	-0.362588	0.722309	0.948017	-6.54774	NM_138422	7.46722	7.29949	7.28193	7.36359	7.33762	7.27292	7.17773	7.4911	GO:0002100(tRNA wobble adenosine to inosine editing)|GO:0005515(protein binding)|GO:0005654(nucleoplasm)|GO:0006400(tRNA modification)|GO:0046872(metal ion binding)|GO:0052717(tRNA-specific adenosine-34 deaminase activity)|GO:0052718(tRNA-specific adenosine-34 deaminase complex)	Homo sapiens adenosine deaminase tRNA specific 3 (ADAT3), transcript variant 1, mRNA [NM_138422]	ADAT3
NM_020421	0.0362979	1.02548	7.63338	0.289933	0.776102	0.964093	-6.57249	NM_020421	7.70714	7.63481	7.59549	7.62159	7.71853	7.59666	7.69425	7.69479	GO:0004674(protein serine/threonine kinase activity)|GO:0005524(ATP binding)|GO:0005576(extracellular region)|GO:0005743(mitochondrial inner membrane)|GO:0006468(protein phosphorylation)|GO:0007005(mitochondrion organization)|GO:0010637(negative regulation of mitochondrial fusion)|GO:0032592(integral component of mitochondrial membrane)|GO:0055088(lipid homeostasis)|GO:1903852(positive regulation…	Homo sapiens aarF domain containing kinase 1 (ADCK1), transcript variant 1, mRNA [NM_020421]	ADCK1
NM_052853	0.0584701	1.04136	8.25621	0.694358	0.498779	0.851765	-6.36723	NM_052853	8.40379	8.34794	8.23327	8.29163	8.43682	8.39279	8.27097	8.40993	GO:0004674(protein serine/threonine kinase activity)|GO:0005515(protein binding)|GO:0005524(ATP binding)|GO:0006468(protein phosphorylation)|GO:0016021(integral component of membrane)	Homo sapiens aarF domain containing kinase 2 (ADCK2), mRNA [NM_052853]	ADCK2
NM_174922	0.150981	1.11032	9.1064	2.04997	0.0595126	0.346497	-4.68689	NM_174922	9.07606	8.98126	9.15971	9.03415	9.29056	9.15971	9.30057	9.10427	GO:0004674(protein serine/threonine kinase activity)|GO:0005515(protein binding)|GO:0006468(protein phosphorylation)|GO:0016021(integral component of membrane)	Homo sapiens aarF domain containing kinase 5 (ADCK5), mRNA [NM_174922]	ADCK5
NM_021116	-0.0109756	-1.00764	6.74096	-0.289191	0.776659	0.964093	-6.57272	NM_021116	6.71066	6.65343	6.68254	6.7696	6.70929	6.67702	6.72346	6.66256	GO:0003091(renal water homeostasis)|GO:0004016(adenylate cyclase activity)|GO:0005516(calmodulin binding)|GO:0005524(ATP binding)|GO:0005634(nucleus)|GO:0005737(cytoplasm)|GO:0005886(plasma membrane)|GO:0005887(integral component of plasma membrane)|GO:0006171(cAMP biosynthetic process)|GO:0007186(G protein-coupled receptor signaling pathway)|GO:0007189(adenylate cyclase-activating G protein-coup…	Homo sapiens adenylate cyclase 1 (ADCY1), transcript variant 1, mRNA [NM_021116]	ADCY1
NM_018417	-0.0517303	-1.03651	6.81801	-0.358956	0.724965	0.948645	-6.54911	NM_018417	6.66178	6.61195	6.59199	6.75029	6.64791	6.63526	6.56605	6.55986	GO:0000287(magnesium ion binding)|GO:0003351(epithelial cilium movement involved in extracellular fluid movement)|GO:0004016(adenylate cyclase activity)|GO:0005524(ATP binding)|GO:0005576(extracellular region)|GO:0005634(nucleus)|GO:0005737(cytoplasm)|GO:0005739(mitochondrion)|GO:0005829(cytosol)|GO:0006171(cAMP biosynthetic process)|GO:0007283(spermatogenesis)|GO:0015630(microtubule cytoskeleton…	Homo sapiens adenylate cyclase 10 (ADCY10), transcript variant 1, mRNA [NM_018417]	ADCY10
NR_026938	0.0236291	1.01651	7.12416	0.213318	0.834144	0.976307	-6.59269	NR_026938	7.09869	7.16176	7.22129	6.94691	7.03205	7.19814	7.16176	7.13121		Homo sapiens ADCY10 pseudogene 1 (ADCY10P1), non-coding RNA [NR_026938]	ADCY10P1
NM_020546	-0.0141122	-1.00983	6.69486	-0.363067	0.721959	0.947847	-6.54756	NM_020546	6.77452	6.7509	6.71866	6.64035	6.70472	6.7027	6.7521	6.66846	GO:0000287(magnesium ion binding)|GO:0003091(renal water homeostasis)|GO:0004016(adenylate cyclase activity)|GO:0005524(ATP binding)|GO:0005737(cytoplasm)|GO:0005886(plasma membrane)|GO:0005887(integral component of plasma membrane)|GO:0006171(cAMP biosynthetic process)|GO:0007186(G protein-coupled receptor signaling pathway)|GO:0007188(adenylate cyclase-modulating G protein-coupled receptor sign…	Homo sapiens adenylate cyclase 2 (ADCY2), mRNA [NM_020546]	ADCY2
NM_004036	0.0356684	1.02503	11.9662	0.464115	0.649675	0.923538	-6.50412	NM_004036	11.7728	11.7	11.9492	11.7508	11.7049	11.7376	11.9234	11.9496	GO:0003091(renal water homeostasis)|GO:0004016(adenylate cyclase activity)|GO:0005516(calmodulin binding)|GO:0005524(ATP binding)|GO:0005737(cytoplasm)|GO:0005794(Golgi apparatus)|GO:0005886(plasma membrane)|GO:0005887(integral component of plasma membrane)|GO:0005929(cilium)|GO:0006171(cAMP biosynthetic process)|GO:0007165(signal transduction)|GO:0007186(G protein-coupled receptor signaling path…	Homo sapiens adenylate cyclase 3 (ADCY3), transcript variant 2, mRNA [NM_004036]	ADCY3
NM_139247	0.0193945	1.01353	6.88554	0.220226	0.828863	0.975011	-6.59112	NM_139247	6.79604	6.82615	6.80655	6.82018	6.87114	6.82496	6.86844	6.76197	GO:0003091(renal water homeostasis)|GO:0004016(adenylate cyclase activity)|GO:0005080(protein kinase C binding)|GO:0005515(protein binding)|GO:0005524(ATP binding)|GO:0005737(cytoplasm)|GO:0005886(plasma membrane)|GO:0005887(integral component of plasma membrane)|GO:0006171(cAMP biosynthetic process)|GO:0007186(G protein-coupled receptor signaling pathway)|GO:0007188(adenylate cyclase-modulating …	Homo sapiens adenylate cyclase 4 (ADCY4), transcript variant 2, mRNA [NM_139247]	ADCY4
NM_183357	-0.0399815	-1.0281	6.65973	-1.10562	0.287466	0.69163	-6.0003	NM_183357	6.68154	6.64549	6.70686	6.69735	6.62568	6.67689	6.63227	6.63648	GO:0001973(G protein-coupled adenosine receptor signaling pathway)|GO:0003091(renal water homeostasis)|GO:0004016(adenylate cyclase activity)|GO:0005524(ATP binding)|GO:0005886(plasma membrane)|GO:0005887(integral component of plasma membrane)|GO:0005929(cilium)|GO:0006171(cAMP biosynthetic process)|GO:0007186(G protein-coupled receptor signaling pathway)|GO:0007189(adenylate cyclase-activating G…	Homo sapiens adenylate cyclase 5 (ADCY5), transcript variant 1, mRNA [NM_183357]	ADCY5
NM_015270	-0.0395814	-1.02782	8.82806	-0.20689	0.839065	0.976911	-6.5941	NM_015270	8.90778	8.90482	8.80569	8.65832	9.02055	8.50742	8.81338	8.77695	GO:0003091(renal water homeostasis)|GO:0004016(adenylate cyclase activity)|GO:0005080(protein kinase C binding)|GO:0005515(protein binding)|GO:0005524(ATP binding)|GO:0005886(plasma membrane)|GO:0005887(integral component of plasma membrane)|GO:0005929(cilium)|GO:0006171(cAMP biosynthetic process)|GO:0007186(G protein-coupled receptor signaling pathway)|GO:0007189(adenylate cyclase-activating G p…	Homo sapiens adenylate cyclase 6 (ADCY6), mRNA [NM_015270]	ADCY6
NR_110020	0.110779	1.07981	7.64808	1.47483	0.162313	0.548128	-5.55387	NR_110020	7.35618	7.34956	7.4625	7.37531	7.41917	7.55842	7.51447	7.49461		Homo sapiens ADCY6 divergent transcript (ADCY6-DT), transcript variant 1, long non-coding RNA [NR_110020]	ADCY6-DT
NM_001114	0.000168371	1.00012	6.75975	0.00506528	0.99603	0.999399	-6.61658	NM_001114	6.78446	6.74641	6.77876	6.77149	6.7874	6.74079	6.7578	6.7958	GO:0002819(regulation of adaptive immune response)|GO:0003091(renal water homeostasis)|GO:0004016(adenylate cyclase activity)|GO:0005524(ATP binding)|GO:0005886(plasma membrane)|GO:0005887(integral component of plasma membrane)|GO:0006171(cAMP biosynthetic process)|GO:0007186(G protein-coupled receptor signaling pathway)|GO:0007189(adenylate cyclase-activating G protein-coupled receptor signaling…	Homo sapiens adenylate cyclase 7 (ADCY7), transcript variant 1, mRNA [NM_001114]	ADCY7
NM_001115	0.244287	1.18451	7.07811	0.468308	0.646747	0.922488	-6.5021	NM_001115	6.87748	6.81618	6.95238	6.85876	7.06171	7.06777	7.19291	7.15956	GO:0003091(renal water homeostasis)|GO:0003779(actin binding)|GO:0004016(adenylate cyclase activity)|GO:0005516(calmodulin binding)|GO:0005524(ATP binding)|GO:0005886(plasma membrane)|GO:0005887(integral component of plasma membrane)|GO:0005901(caveola)|GO:0005905(clathrin-coated pit)|GO:0006171(cAMP biosynthetic process)|GO:0007165(signal transduction)|GO:0007186(G protein-coupled receptor signa…	Homo sapiens adenylate cyclase 8 (ADCY8), mRNA [NM_001115]	ADCY8
NM_001116	-0.148339	-1.10829	8.64874	-2.00041	0.0651683	0.362466	-4.76824	NM_001116	8.8724	8.94976	8.89178	8.87337	8.63091	8.82468	8.66072	8.87763	GO:0001701(in utero embryonic development)|GO:0003091(renal water homeostasis)|GO:0004016(adenylate cyclase activity)|GO:0005524(ATP binding)|GO:0005886(plasma membrane)|GO:0005887(integral component of plasma membrane)|GO:0006171(cAMP biosynthetic process)|GO:0007165(signal transduction)|GO:0007186(G protein-coupled receptor signaling pathway)|GO:0007189(adenylate cyclase-activating G protein-co…	Homo sapiens adenylate cyclase 9 (ADCY9), mRNA [NM_001116]	ADCY9
NM_001117	0.184862	1.13671	7.17283	2.92853	0.0109698	0.136677	-3.11117	NM_001117	7.07514	7.22822	7.1526	7.14434	7.32924	7.46122	7.1729	7.3764	GO:0001541(ovarian follicle development)|GO:0001662(behavioral fear response)|GO:0001821(histamine secretion)|GO:0002865(negative regulation of acute inflammatory response to antigenic stimulus)|GO:0002878(negative regulation of acute inflammatory response to non-antigenic stimulus)|GO:0005102(signaling receptor binding)|GO:0005184(neuropeptide hormone activity)|GO:0005515(protein binding)|GO:000…	Homo sapiens adenylate cyclase activating polypeptide 1 (ADCYAP1), transcript variant 2, mRNA [NM_001117]	ADCYAP1
NM_001099733	0.190962	1.14152	6.92569	2.82932	0.0133474	0.152987	-3.2983	NM_001099733	6.96831	6.98904	6.99365	6.8392	7.1768	7.23332	6.91812	7.22581	GO:0001541(ovarian follicle development)|GO:0001662(behavioral fear response)|GO:0001821(histamine secretion)|GO:0002865(negative regulation of acute inflammatory response to antigenic stimulus)|GO:0002878(negative regulation of acute inflammatory response to non-antigenic stimulus)|GO:0005102(signaling receptor binding)|GO:0005184(neuropeptide hormone activity)|GO:0005515(protein binding)|GO:000…	Homo sapiens adenylate cyclase activating polypeptide 1 (ADCYAP1), transcript variant 1, mRNA [NM_001099733]	ADCYAP1
NM_001118	0.00389116	1.0027	6.72245	0.0997661	0.92194	0.992013	-6.61136	NM_001118	6.74819	6.70779	6.68912	6.72281	6.7121	6.71768	6.73005	6.72366	GO:0004999(vasoactive intestinal polypeptide receptor activity)|GO:0005515(protein binding)|GO:0005768(endosome)|GO:0005791(rough endoplasmic reticulum)|GO:0005886(plasma membrane)|GO:0005887(integral component of plasma membrane)|GO:0005901(caveola)|GO:0005923(bicellular tight junction)|GO:0007166(cell surface receptor signaling pathway)|GO:0007186(G protein-coupled receptor signaling pathway)|G…	Homo sapiens ADCYAP receptor type I (ADCYAP1R1), transcript variant 3, mRNA [NM_001118]	ADCYAP1R1
NM_014189	-0.133545	-1.09699	7.51047	-1.57964	0.136434	0.512898	-5.40984	NM_014189	7.33455	7.56463	7.53928	7.49935	7.47649	7.22581	7.42128	7.28005	GO:0000902(cell morphogenesis)|GO:0001701(in utero embryonic development)|GO:0003723(RNA binding)|GO:0003779(actin binding)|GO:0005198(structural molecule activity)|GO:0005200(structural constituent of cytoskeleton)|GO:0005516(calmodulin binding)|GO:0005634(nucleus)|GO:0005654(nucleoplasm)|GO:0005737(cytoplasm)|GO:0005829(cytosol)|GO:0005856(cytoskeleton)|GO:0005886(plasma membrane)|GO:0005912(ad…	Homo sapiens adducin 1 (ADD1), transcript variant 2, mRNA [NM_014189]	ADD1
NM_001354761	-0.0609835	-1.04318	7.08363	-1.39765	0.183897	0.574598	-5.65532	NM_001354761	7.29606	7.11634	7.20671	7.18333	7.14306	7.13923	7.13282	7.14338	GO:0000902(cell morphogenesis)|GO:0001701(in utero embryonic development)|GO:0003723(RNA binding)|GO:0003779(actin binding)|GO:0005198(structural molecule activity)|GO:0005200(structural constituent of cytoskeleton)|GO:0005516(calmodulin binding)|GO:0005634(nucleus)|GO:0005654(nucleoplasm)|GO:0005737(cytoplasm)|GO:0005829(cytosol)|GO:0005856(cytoskeleton)|GO:0005886(plasma membrane)|GO:0005912(ad…	Homo sapiens adducin 1 (ADD1), transcript variant 12, mRNA [NM_001354761]	ADD1
NM_001119	-0.0425563	-1.02994	8.17246	-0.508929	0.618701	0.911421	-6.48157	NM_001119	7.99223	7.96506	8.07998	8.14975	7.96127	8.06928	7.978	8.00825	GO:0000902(cell morphogenesis)|GO:0001701(in utero embryonic development)|GO:0003723(RNA binding)|GO:0003779(actin binding)|GO:0005198(structural molecule activity)|GO:0005200(structural constituent of cytoskeleton)|GO:0005516(calmodulin binding)|GO:0005634(nucleus)|GO:0005654(nucleoplasm)|GO:0005737(cytoplasm)|GO:0005829(cytosol)|GO:0005856(cytoskeleton)|GO:0005886(plasma membrane)|GO:0005912(ad…	Homo sapiens adducin 1 (ADD1), transcript variant 1, mRNA [NM_001119]	ADD1
NM_176801	-0.0939801	-1.06731	12.9936	-0.948748	0.358784	0.756561	-6.15776	NM_176801	13.1791	13.0454	13.3172	13.0062	13.1639	12.9757	13.0532	12.9791	GO:0000902(cell morphogenesis)|GO:0001701(in utero embryonic development)|GO:0003723(RNA binding)|GO:0003779(actin binding)|GO:0005198(structural molecule activity)|GO:0005200(structural constituent of cytoskeleton)|GO:0005516(calmodulin binding)|GO:0005634(nucleus)|GO:0005654(nucleoplasm)|GO:0005737(cytoplasm)|GO:0005829(cytosol)|GO:0005856(cytoskeleton)|GO:0005886(plasma membrane)|GO:0005912(ad…	Homo sapiens adducin 1 (ADD1), transcript variant 4, mRNA [NM_176801]	ADD1
NM_017488	-0.00982136	-1.00683	6.68347	-0.171711	0.866114	0.981339	-6.60109	NM_017488	6.74819	6.72707	6.59199	6.87036	6.61839	6.75989	6.74609	6.77396	GO:0003779(actin binding)|GO:0005198(structural molecule activity)|GO:0005200(structural constituent of cytoskeleton)|GO:0005516(calmodulin binding)|GO:0005829(cytosol)|GO:0005856(cytoskeleton)|GO:0007416(synapse assembly)|GO:0008290(F-actin capping protein complex)|GO:0014069(postsynaptic density)|GO:0019901(protein kinase binding)|GO:0030036(actin cytoskeleton organization)|GO:0030097(hemopoies…	Homo sapiens adducin 2 (ADD2), transcript variant 4, mRNA [NM_017488]	ADD2
NM_017482	-0.0115273	-1.00802	6.55246	-0.39706	0.697289	0.940459	-6.5341	NM_017482	6.58073	6.57436	6.56177	6.60502	6.58825	6.54545	6.56605	6.57601	GO:0003779(actin binding)|GO:0005198(structural molecule activity)|GO:0005200(structural constituent of cytoskeleton)|GO:0005516(calmodulin binding)|GO:0005829(cytosol)|GO:0005856(cytoskeleton)|GO:0007416(synapse assembly)|GO:0008290(F-actin capping protein complex)|GO:0014069(postsynaptic density)|GO:0019901(protein kinase binding)|GO:0030036(actin cytoskeleton organization)|GO:0030097(hemopoies…	Homo sapiens adducin 2 (ADD2), transcript variant 2, mRNA [NM_017482]	ADD2
NM_016824	-0.00128444	-1.00089	6.84065	-0.0273529	0.978563	0.998217	-6.6162	NM_016824	6.79779	6.64352	6.79444	6.79974	6.74998	6.78267	6.77165	6.72606	GO:0000794(condensed nuclear chromosome)|GO:0005198(structural molecule activity)|GO:0005200(structural constituent of cytoskeleton)|GO:0005516(calmodulin binding)|GO:0005829(cytosol)|GO:0005856(cytoskeleton)|GO:0005886(plasma membrane)|GO:0005903(brush border)|GO:0005911(cell-cell junction)|GO:0005938(cell cortex)|GO:0014069(postsynaptic density)|GO:0016020(membrane)|GO:0030507(spectrin binding)…	Homo sapiens adducin 3 (ADD3), transcript variant 1, mRNA [NM_016824]	ADD3
U92992	-0.120685	-1.08725	6.64551	-2.16759	0.047854	0.312711	-4.48975	U92992	6.80615	6.70174	6.71425	6.55986	6.59479	6.51175	6.65015	6.54255		Homo sapiens clone DT1P1A11 mRNA, CAG repeat region. [U92992]	ADD3-AS1
NM_024694	0.039845	1.028	6.63731	0.866922	0.400549	0.789871	-6.23152	NM_024694	6.66178	6.53187	6.55698	6.64971	6.64791	6.59246	6.64295	6.6764	GO:0004198(calcium-dependent cysteine-type endopeptidase activity)|GO:0006508(proteolysis)|GO:0019825(oxygen binding)|GO:0020037(heme binding)	Homo sapiens androglobin (ADGB), mRNA [NM_024694]	ADGB
NM_001083909	0.00891529	1.0062	6.75761	0.192054	0.850448	0.978407	-6.59721	NM_001083909	6.77859	6.74588	6.73443	6.71854	6.76078	6.72516	6.74829	6.77887	GO:0004930(G protein-coupled receptor activity)|GO:0005886(plasma membrane)|GO:0007165(signal transduction)|GO:0007166(cell surface receptor signaling pathway)|GO:0007186(G protein-coupled receptor signaling pathway)|GO:0014069(postsynaptic density)|GO:0016021(integral component of membrane)|GO:0098978(glutamatergic synapse)	Homo sapiens adhesion G protein-coupled receptor A1 (ADGRA1), transcript variant 1, mRNA [NM_001083909]	ADGRA1
NM_032777	0.108977	1.07846	7.69249	1.49559	0.156883	0.540251	-5.5259	NM_032777	7.31284	7.4087	7.45792	7.31258	7.48025	7.51766	7.50372	7.42632	GO:0002040(sprouting angiogenesis)|GO:0004930(G protein-coupled receptor activity)|GO:0005515(protein binding)|GO:0005886(plasma membrane)|GO:0007166(cell surface receptor signaling pathway)|GO:0007186(G protein-coupled receptor signaling pathway)|GO:0007417(central nervous system development)|GO:0009986(cell surface)|GO:0010595(positive regulation of endothelial cell migration)|GO:0016021(integr…	Homo sapiens adhesion G protein-coupled receptor A2 (ADGRA2), mRNA [NM_032777]	ADGRA2
NM_145290	-0.151655	-1.11084	9.01377	-1.59889	0.132086	0.505569	-5.38264	NM_145290	9.25512	9.29736	9.17228	9.09758	9.03863	9.1415	9.03496	9.00063	GO:0004930(G protein-coupled receptor activity)|GO:0005886(plasma membrane)|GO:0007166(cell surface receptor signaling pathway)|GO:0007186(G protein-coupled receptor signaling pathway)|GO:0009897(external side of plasma membrane)|GO:0016021(integral component of membrane)	Homo sapiens adhesion G protein-coupled receptor A3 (ADGRA3), mRNA [NM_145290]	ADGRA3
ENST00000508133	0.195287	1.14495	6.65618	1.99713	0.0655587	0.36308	-4.77357	ENST00000508133	6.37395	6.50034	6.63889	6.70693	7.10754	6.62159	6.59572	6.6764	GO:0004930(G protein-coupled receptor activity)|GO:0005886(plasma membrane)|GO:0007166(cell surface receptor signaling pathway)|GO:0007186(G protein-coupled receptor signaling pathway)|GO:0009897(external side of plasma membrane)|GO:0016021(integral component of membrane)	adhesion G protein-coupled receptor A3 [Source:HGNC Symbol;Acc:HGNC:13839] [ENST00000508133]	ADGRA3
NM_001702	0.0991314	1.07113	7.58679	0.972207	0.347389	0.747442	-6.13554	NM_001702	7.3411	7.29606	7.29606	7.33734	7.23242	7.82774	7.31345	7.29347	GO:0001530(lipopolysaccharide binding)|GO:0001786(phosphatidylserine binding)|GO:0001891(phagocytic cup)|GO:0004930(G protein-coupled receptor activity)|GO:0005515(protein binding)|GO:0005615(extracellular space)|GO:0005886(plasma membrane)|GO:0005887(integral component of plasma membrane)|GO:0005911(cell-cell junction)|GO:0005925(focal adhesion)|GO:0006910(phagocytosis, recognition)|GO:0007155(c…	Homo sapiens adhesion G protein-coupled receptor B1 (ADGRB1), mRNA [NM_001702]	ADGRB1
NM_001364857	-0.0481059	-1.03391	9.28878	-0.272232	0.789404	0.96704	-6.5777	NM_001364857	8.20564	9.09857	9.22136	9.2517	8.9068	8.94022	9.00365	8.73418	GO:0004930(G protein-coupled receptor activity)|GO:0005515(protein binding)|GO:0005813(centrosome)|GO:0005886(plasma membrane)|GO:0005887(integral component of plasma membrane)|GO:0007166(cell surface receptor signaling pathway)|GO:0007186(G protein-coupled receptor signaling pathway)|GO:0007189(adenylate cyclase-activating G protein-coupled receptor signaling pathway)|GO:0007422(peripheral nervo…	Homo sapiens adhesion G protein-coupled receptor B2 (ADGRB2), transcript variant 3, mRNA [NM_001364857]	ADGRB2
NM_001704	-0.0569621	-1.04027	6.53039	-1.40562	0.181563	0.572782	-5.64503	NM_001704	6.55746	6.57436	6.59199	6.57412	6.54255	6.49035	6.54834	6.48884	GO:0004930(G protein-coupled receptor activity)|GO:0005096(GTPase activator activity)|GO:0005515(protein binding)|GO:0005886(plasma membrane)|GO:0005887(integral component of plasma membrane)|GO:0007166(cell surface receptor signaling pathway)|GO:0007186(G protein-coupled receptor signaling pathway)|GO:0007189(adenylate cyclase-activating G protein-coupled receptor signaling pathway)|GO:0007520(m…	Homo sapiens adhesion G protein-coupled receptor B3 (ADGRB3), mRNA [NM_001704]	ADGRB3
NM_001330497	-0.0632052	-1.04478	6.45962	-1.26381	0.226867	0.628817	-5.82137	NM_001330497	6.42206	6.57436	6.5068	6.49436	6.44605	6.44346	6.3312	6.52405	GO:0004930(G protein-coupled receptor activity)|GO:0005515(protein binding)|GO:0005886(plasma membrane)|GO:0005887(integral component of plasma membrane)|GO:0007166(cell surface receptor signaling pathway)|GO:0007186(G protein-coupled receptor signaling pathway)|GO:0007189(adenylate cyclase-activating G protein-coupled receptor signaling pathway)|GO:0016021(integral component of membrane)	Homo sapiens adhesion G protein-coupled receptor D1 (ADGRD1), transcript variant 2, mRNA [NM_001330497]	ADGRD1
ENST00000334810	-0.0257441	-1.018	6.84152	-0.402981	0.693028	0.938584	-6.53164	ENST00000334810	6.81702	6.81537	6.90134	6.83503	6.83115	6.7512	6.78509	6.89834	GO:0004930(G protein-coupled receptor activity)|GO:0005887(integral component of plasma membrane)|GO:0007166(cell surface receptor signaling pathway)|GO:0007186(G protein-coupled receptor signaling pathway)|GO:0007189(adenylate cyclase-activating G protein-coupled receptor signaling pathway)|GO:0016021(integral component of membrane)	adhesion G protein-coupled receptor D2 [Source:HGNC Symbol;Acc:HGNC:18651] [ENST00000334810]	ADGRD2
NM_001974	-0.13062	-1.09476	6.94434	-0.368027	0.718339	0.947007	-6.54567	NM_001974	6.84353	6.83684	6.96506	6.87036	6.73259	6.75113	6.69262	6.81698	GO:0002250(adaptive immune response)|GO:0004930(G protein-coupled receptor activity)|GO:0005509(calcium ion binding)|GO:0005887(integral component of plasma membrane)|GO:0007155(cell adhesion)|GO:0007166(cell surface receptor signaling pathway)|GO:0007186(G protein-coupled receptor signaling pathway)|GO:0007189(adenylate cyclase-activating G protein-coupled receptor signaling pathway)|GO:0009897(…	Homo sapiens adhesion G protein-coupled receptor E1 (ADGRE1), transcript variant 1, mRNA [NM_001974]	ADGRE1
NM_013447	-0.0660782	-1.04687	6.71654	-1.56477	0.139877	0.517458	-5.43069	NM_013447	6.70606	6.69349	6.82655	6.72281	6.57317	6.71768	6.65777	6.73598	GO:0004930(G protein-coupled receptor activity)|GO:0005509(calcium ion binding)|GO:0005515(protein binding)|GO:0005886(plasma membrane)|GO:0005887(integral component of plasma membrane)|GO:0006954(inflammatory response)|GO:0007155(cell adhesion)|GO:0007166(cell surface receptor signaling pathway)|GO:0007186(G protein-coupled receptor signaling pathway)|GO:0007189(adenylate cyclase-activating G pr…	Homo sapiens adhesion G protein-coupled receptor E2 (ADGRE2), transcript variant 1, mRNA [NM_013447]	ADGRE2
NM_032571	-0.0421624	-1.02966	6.56421	-0.714411	0.486674	0.844451	-6.35288	NM_032571	6.59479	6.69349	6.64701	6.55027	6.61839	6.6425	6.63526	6.42075	GO:0004930(G protein-coupled receptor activity)|GO:0005509(calcium ion binding)|GO:0005576(extracellular region)|GO:0005886(plasma membrane)|GO:0005887(integral component of plasma membrane)|GO:0007166(cell surface receptor signaling pathway)|GO:0007186(G protein-coupled receptor signaling pathway)|GO:0007189(adenylate cyclase-activating G protein-coupled receptor signaling pathway)|GO:0016021(in…	Homo sapiens adhesion G protein-coupled receptor E3 (ADGRE3), transcript variant 1, mRNA [NM_032571]	ADGRE3
AY181245	0.111119	1.08007	6.64928	1.71846	0.10766	0.462166	-5.20872	AY181245	6.64836	6.50034	6.63889	6.47675	6.69043	6.62159	6.7151	6.68168		Homo sapiens G protein-coupled receptor 127 (GPR127) mRNA, partial cds. [AY181245]	ADGRE4P
NM_078481	-0.0925635	-1.06626	7.73116	-1.85927	0.0840574	0.410772	-4.99371	NM_078481	7.62245	7.69693	7.66497	7.61943	7.4818	7.49859	7.63053	7.62259	GO:0004888(transmembrane signaling receptor activity)|GO:0004930(G protein-coupled receptor activity)|GO:0005509(calcium ion binding)|GO:0005515(protein binding)|GO:0005886(plasma membrane)|GO:0005887(integral component of plasma membrane)|GO:0005925(focal adhesion)|GO:0006954(inflammatory response)|GO:0006955(immune response)|GO:0007155(cell adhesion)|GO:0007166(cell surface receptor signaling p…	Homo sapiens adhesion G protein-coupled receptor E5 (ADGRE5), transcript variant 1, mRNA [NM_078481]	ADGRE5
NM_025048	-0.0619723	-1.04389	6.67361	-1.3208	0.207678	0.605614	-5.75224	NM_025048	6.73682	6.60038	6.68912	6.78545	6.61839	6.64971	6.64295	6.65284	GO:0004930(G protein-coupled receptor activity)|GO:0005576(extracellular region)|GO:0005886(plasma membrane)|GO:0007166(cell surface receptor signaling pathway)|GO:0007186(G protein-coupled receptor signaling pathway)|GO:0007189(adenylate cyclase-activating G protein-coupled receptor signaling pathway)|GO:0007416(synapse assembly)|GO:0007613(memory)|GO:0016021(integral component of membrane)|GO:0…	Homo sapiens adhesion G protein-coupled receptor F1 (ADGRF1), transcript variant 2, mRNA [NM_025048]	ADGRF1
NM_153840	-0.0915535	-1.06552	6.615	-2.53338	0.0238246	0.214028	-3.84546	NM_153840	6.58825	6.70779	6.70131	6.63481	6.58825	6.56605	6.58026	6.53138	GO:0004930(G protein-coupled receptor activity)|GO:0005576(extracellular region)|GO:0005886(plasma membrane)|GO:0007166(cell surface receptor signaling pathway)|GO:0007186(G protein-coupled receptor signaling pathway)|GO:0007189(adenylate cyclase-activating G protein-coupled receptor signaling pathway)|GO:0007416(synapse assembly)|GO:0007613(memory)|GO:0016021(integral component of membrane)|GO:0…	Homo sapiens adhesion G protein-coupled receptor F1 (ADGRF1), transcript variant 1, mRNA [NM_153840]	ADGRF1
NM_153839	0.0781653	1.05567	6.65833	1.56357	0.140158	0.518138	-5.43237	NM_153839	6.63572	6.66667	6.70131	6.57412	6.73259	6.66334	6.82655	6.668	GO:0004930(G protein-coupled receptor activity)|GO:0007166(cell surface receptor signaling pathway)|GO:0007186(G protein-coupled receptor signaling pathway)|GO:0016021(integral component of membrane)	Homo sapiens adhesion G protein-coupled receptor F2 (ADGRF2), transcript variant 2, mRNA [NM_153839]	ADGRF2
NM_153835	0.0242151	1.01693	6.93042	0.539195	0.598194	0.901824	-6.4652	NM_153835	6.84784	6.78423	6.8746	6.85876	6.85992	6.87498	6.8933	6.83408	GO:0004930(G protein-coupled receptor activity)|GO:0007166(cell surface receptor signaling pathway)|GO:0007186(G protein-coupled receptor signaling pathway)|GO:0016021(integral component of membrane)	Homo sapiens adhesion G protein-coupled receptor F3 (ADGRF3), transcript variant 3, mRNA [NM_153835]	ADGRF3
NM_001321971	-0.0413681	-1.02909	6.89393	-0.623517	0.542936	0.874355	-6.41485	NM_001321971	6.94471	6.81618	6.71425	6.82018	6.78463	6.68475	6.81458	6.84588	GO:0004930(G protein-coupled receptor activity)|GO:0007166(cell surface receptor signaling pathway)|GO:0007186(G protein-coupled receptor signaling pathway)|GO:0016021(integral component of membrane)	Homo sapiens adhesion G protein-coupled receptor F3 (ADGRF3), transcript variant 4, mRNA [NM_001321971]	ADGRF3
NM_153838	-0.0206159	-1.01439	6.65291	-0.473047	0.643445	0.921392	-6.49979	NM_153838	6.62998	6.70048	6.64266	6.661	6.63205	6.65682	6.64805	6.61474	GO:0004930(G protein-coupled receptor activity)|GO:0005515(protein binding)|GO:0007166(cell surface receptor signaling pathway)|GO:0007186(G protein-coupled receptor signaling pathway)|GO:0016021(integral component of membrane)	Homo sapiens adhesion G protein-coupled receptor F4 (ADGRF4), transcript variant 1, mRNA [NM_153838]	ADGRF4
NM_015234	0.00873543	1.00607	6.71266	0.207682	0.838457	0.976911	-6.59393	NM_015234	6.71768	6.6407	6.71425	6.75029	6.74693	6.69043	6.73005	6.69043	GO:0003094(glomerular filtration)|GO:0004930(G protein-coupled receptor activity)|GO:0005515(protein binding)|GO:0005886(plasma membrane)|GO:0006112(energy reserve metabolic process)|GO:0007166(cell surface receptor signaling pathway)|GO:0007186(G protein-coupled receptor signaling pathway)|GO:0009986(cell surface)|GO:0016021(integral component of membrane)|GO:0031410(cytoplasmic vesicle)|GO:0042…	Homo sapiens adhesion G protein-coupled receptor F5 (ADGRF5), transcript variant 1, mRNA [NM_015234]	ADGRF5
NM_201525	-0.0717439	-1.05099	8.49304	-0.434092	0.670814	0.930894	-6.51811	NM_201525	8.43343	8.56731	8.37293	8.4291	8.43588	8.35024	8.38395	8.34573	GO:0001525(angiogenesis)|GO:0004930(G protein-coupled receptor activity)|GO:0005515(protein binding)|GO:0005518(collagen binding)|GO:0005887(integral component of plasma membrane)|GO:0007155(cell adhesion)|GO:0007166(cell surface receptor signaling pathway)|GO:0007186(G protein-coupled receptor signaling pathway)|GO:0007189(adenylate cyclase-activating G protein-coupled receptor signaling pathway…	Homo sapiens adhesion G protein-coupled receptor G1 (ADGRG1), transcript variant 3, mRNA [NM_201525]	ADGRG1
NM_001079858	0.0532989	1.03763	6.65469	0.650422	0.525914	0.86519	-6.39733	NM_001079858	6.68956	6.67904	6.67904	6.55986	6.60455	7.04183	6.56605	6.60825	GO:0004930(G protein-coupled receptor activity)|GO:0005829(cytosol)|GO:0005886(plasma membrane)|GO:0005887(integral component of plasma membrane)|GO:0007166(cell surface receptor signaling pathway)|GO:0007186(G protein-coupled receptor signaling pathway)|GO:0007189(adenylate cyclase-activating G protein-coupled receptor signaling pathway)|GO:0007283(spermatogenesis)|GO:0009986(cell surface)|GO:00…	Homo sapiens adhesion G protein-coupled receptor G2 (ADGRG2), transcript variant 1, mRNA [NM_001079858]	ADGRG2
ENST00000479496	-0.0132246	-1.00921	6.72181	-0.218963	0.829828	0.975069	-6.59141	ENST00000479496	6.63572	6.73429	6.7719	6.62114	6.69043	6.71768	6.56605	6.73598	GO:0004930(G protein-coupled receptor activity)|GO:0005829(cytosol)|GO:0005886(plasma membrane)|GO:0005887(integral component of plasma membrane)|GO:0007166(cell surface receptor signaling pathway)|GO:0007186(G protein-coupled receptor signaling pathway)|GO:0007189(adenylate cyclase-activating G protein-coupled receptor signaling pathway)|GO:0007283(spermatogenesis)|GO:0009986(cell surface)|GO:00…	adhesion G protein-coupled receptor G2 [Source:HGNC Symbol;Acc:HGNC:4516] [ENST00000479496]	ADGRG2
NM_170776	-0.00883318	-1.00614	6.89049	-0.146721	0.885437	0.984877	-6.60527	NM_170776	6.88646	6.74777	6.88912	6.96506	6.84784	6.80977	6.84784	6.94764	GO:0004930(G protein-coupled receptor activity)|GO:0005515(protein binding)|GO:0005886(plasma membrane)|GO:0005887(integral component of plasma membrane)|GO:0007166(cell surface receptor signaling pathway)|GO:0007186(G protein-coupled receptor signaling pathway)|GO:0007189(adenylate cyclase-activating G protein-coupled receptor signaling pathway)|GO:0016021(integral component of membrane)|GO:0030…	Homo sapiens adhesion G protein-coupled receptor G3 (ADGRG3), transcript variant 1, mRNA [NM_170776]	ADGRG3
NM_153834	-0.00809486	-1.00563	6.75732	-0.239339	0.814299	0.972438	-6.58651	NM_153834	6.75656	6.7211	6.75656	6.76529	6.74693	6.71768	6.76653	6.73598	GO:0004930(G protein-coupled receptor activity)|GO:0005887(integral component of plasma membrane)|GO:0007166(cell surface receptor signaling pathway)|GO:0007186(G protein-coupled receptor signaling pathway)|GO:0007189(adenylate cyclase-activating G protein-coupled receptor signaling pathway)|GO:0016021(integral component of membrane)	Homo sapiens adhesion G protein-coupled receptor G4 (ADGRG4), mRNA [NM_153834]	ADGRG4
NM_153837	0.101387	1.0728	7.17172	1.99305	0.0660488	0.364524	-4.78022	NM_153837	7.13179	7.03493	7.02738	6.99895	7.1883	7.16134	7.15374	7.09523	GO:0004930(G protein-coupled receptor activity)|GO:0005887(integral component of plasma membrane)|GO:0007166(cell surface receptor signaling pathway)|GO:0007186(G protein-coupled receptor signaling pathway)|GO:0007189(adenylate cyclase-activating G protein-coupled receptor signaling pathway)|GO:0016021(integral component of membrane)	Homo sapiens adhesion G protein-coupled receptor G5 (ADGRG5), transcript variant 1, mRNA [NM_153837]	ADGRG5
NM_020455	-0.307146	-1.23726	7.50864	-3.50995	0.0034493	0.0654535	-1.9938	NM_020455	7.55753	7.62391	7.59516	7.5494	7.1193	7.43362	7.28816	7.25634	GO:0004930(G protein-coupled receptor activity)|GO:0005518(collagen binding)|GO:0005737(cytoplasm)|GO:0005886(plasma membrane)|GO:0005887(integral component of plasma membrane)|GO:0007005(mitochondrion organization)|GO:0007166(cell surface receptor signaling pathway)|GO:0007186(G protein-coupled receptor signaling pathway)|GO:0007189(adenylate cyclase-activating G protein-coupled receptor signali…	Homo sapiens adhesion G protein-coupled receptor G6 (ADGRG6), transcript variant a1, mRNA [NM_020455]	ADGRG6
NM_198569	-0.209194	-1.15604	7.25413	-2.16844	0.047778	0.312438	-4.4883	NM_198569	7.24079	7.3379	7.19383	7.42469	7.10754	7.09869	7.1225	7.0317	GO:0004930(G protein-coupled receptor activity)|GO:0005518(collagen binding)|GO:0005737(cytoplasm)|GO:0005886(plasma membrane)|GO:0005887(integral component of plasma membrane)|GO:0007005(mitochondrion organization)|GO:0007166(cell surface receptor signaling pathway)|GO:0007186(G protein-coupled receptor signaling pathway)|GO:0007189(adenylate cyclase-activating G protein-coupled receptor signali…	Homo sapiens adhesion G protein-coupled receptor G6 (ADGRG6), transcript variant b1, mRNA [NM_198569]	ADGRG6
NM_032787	0.0208758	1.01458	6.6639	0.510602	0.617558	0.911107	-6.48069	NM_032787	6.58073	6.65396	6.68912	6.56605	6.64791	6.62159	6.65777	6.64611	GO:0004930(G protein-coupled receptor activity)|GO:0005515(protein binding)|GO:0005887(integral component of plasma membrane)|GO:0007166(cell surface receptor signaling pathway)|GO:0007186(G protein-coupled receptor signaling pathway)|GO:0007189(adenylate cyclase-activating G protein-coupled receptor signaling pathway)|GO:0016021(integral component of membrane)	Homo sapiens adhesion G protein-coupled receptor G7 (ADGRG7), transcript variant 1, mRNA [NM_032787]	ADGRG7
NM_001008701	-0.397569	-1.31729	11.3011	-3.10009	0.00780323	0.10968	-2.78444	NM_001008701	11.4276	11.2462	11.5421	11.0815	11.042	10.7251	11.1038	10.8364	GO:0004930(G protein-coupled receptor activity)|GO:0005515(protein binding)|GO:0005886(plasma membrane)|GO:0005887(integral component of plasma membrane)|GO:0007157(heterophilic cell-cell adhesion via plasma membrane cell adhesion molecules)|GO:0007166(cell surface receptor signaling pathway)|GO:0007186(G protein-coupled receptor signaling pathway)|GO:0007189(adenylate cyclase-activating G protei…	Homo sapiens adhesion G protein-coupled receptor L1 (ADGRL1), transcript variant 1, mRNA [NM_001008701]	ADGRL1
NM_012302	-0.200736	-1.14928	9.5277	-2.33215	0.0350793	0.264753	-4.20518	NM_012302	10.0055	9.9488	10.2886	10.0165	9.69843	9.92198	9.92789	9.90816	GO:0004930(G protein-coupled receptor activity)|GO:0005887(integral component of plasma membrane)|GO:0007166(cell surface receptor signaling pathway)|GO:0007186(G protein-coupled receptor signaling pathway)|GO:0007189(adenylate cyclase-activating G protein-coupled receptor signaling pathway)|GO:0007420(brain development)|GO:0016021(integral component of membrane)|GO:0016524(latrotoxin receptor ac…	Homo sapiens adhesion G protein-coupled receptor L2 (ADGRL2), transcript variant 1, mRNA [NM_012302]	ADGRL2
NM_015236	0.174173	1.12832	6.84296	2.1749	0.0472041	0.310778	-4.4773	NM_015236	6.78443	6.82615	6.83052	6.82018	6.79726	7.02514	6.88646	7.24911	GO:0001764(neuron migration)|GO:0004930(G protein-coupled receptor activity)|GO:0005509(calcium ion binding)|GO:0005515(protein binding)|GO:0005887(integral component of plasma membrane)|GO:0005911(cell-cell junction)|GO:0007166(cell surface receptor signaling pathway)|GO:0007186(G protein-coupled receptor signaling pathway)|GO:0007189(adenylate cyclase-activating G protein-coupled receptor signa…	Homo sapiens adhesion G protein-coupled receptor L3 (ADGRL3), transcript variant 2, mRNA [NM_015236]	ADGRL3
NM_022159	0.0376925	1.02647	6.73757	0.96597	0.350394	0.749326	-6.14149	NM_022159	6.66756	6.77066	6.72579	6.64971	6.77808	6.70434	6.74609	6.73598	GO:0004930(G protein-coupled receptor activity)|GO:0005509(calcium ion binding)|GO:0005886(plasma membrane)|GO:0005887(integral component of plasma membrane)|GO:0007166(cell surface receptor signaling pathway)|GO:0007186(G protein-coupled receptor signaling pathway)|GO:0007189(adenylate cyclase-activating G protein-coupled receptor signaling pathway)|GO:0016021(integral component of membrane)|GO:…	Homo sapiens adhesion G protein-coupled receptor L4 (ADGRL4), mRNA [NM_022159]	ADGRL4
ENST00000504142	-0.109995	-1.07922	6.52759	-0.566546	0.579961	0.89369	-6.44963	ENST00000504142	6.51718	6.58825	6.53625	6.43671	6.42233	6.49035	6.35204	6.37368	GO:0001917(photoreceptor inner segment)|GO:0001965(G-protein alpha-subunit binding)|GO:0002141(stereocilia ankle link)|GO:0002142(stereocilia ankle link complex)|GO:0004930(G protein-coupled receptor activity)|GO:0005509(calcium ion binding)|GO:0005515(protein binding)|GO:0005737(cytoplasm)|GO:0005886(plasma membrane)|GO:0007166(cell surface receptor signaling pathway)|GO:0007186(G protein-couple…	adhesion G protein-coupled receptor V1 [Source:HGNC Symbol;Acc:HGNC:17416] [ENST00000504142]	ADGRV1
NM_032119	-0.0426104	-1.02998	6.68793	-0.818936	0.426497	0.807527	-6.27201	NM_032119	6.64836	6.70779	6.70131	6.69174	6.70434	6.63526	6.7151	6.52405	GO:0001917(photoreceptor inner segment)|GO:0001965(G-protein alpha-subunit binding)|GO:0002141(stereocilia ankle link)|GO:0002142(stereocilia ankle link complex)|GO:0004930(G protein-coupled receptor activity)|GO:0005509(calcium ion binding)|GO:0005515(protein binding)|GO:0005737(cytoplasm)|GO:0005886(plasma membrane)|GO:0007166(cell surface receptor signaling pathway)|GO:0007186(G protein-couple…	Homo sapiens adhesion G protein-coupled receptor V1 (ADGRV1), transcript variant 1, mRNA [NM_032119]	ADGRV1
ENST00000640374	-0.00911213	-1.00634	6.59602	-0.161368	0.874101	0.982889	-6.6029	ENST00000640374	6.54352	6.67904	6.60594	6.53673	6.53187	6.70434	6.59572	6.49685	GO:0001917(photoreceptor inner segment)|GO:0001965(G-protein alpha-subunit binding)|GO:0002141(stereocilia ankle link)|GO:0002142(stereocilia ankle link complex)|GO:0004930(G protein-coupled receptor activity)|GO:0005509(calcium ion binding)|GO:0005515(protein binding)|GO:0005737(cytoplasm)|GO:0005886(plasma membrane)|GO:0007166(cell surface receptor signaling pathway)|GO:0007186(G protein-couple…	adhesion G protein-coupled receptor V1 [Source:HGNC Symbol;Acc:HGNC:17416] [ENST00000640374]	ADGRV1
NM_000667	0.056292	1.03979	6.5732	1.52028	0.150622	0.531329	-5.49227	NM_000667	6.44782	6.53168	6.49345	6.47744	6.53658	6.54545	6.57802	6.5155	GO:0004024(alcohol dehydrogenase activity, zinc-dependent)|GO:0004745(retinol dehydrogenase activity)|GO:0005515(protein binding)|GO:0005654(nucleoplasm)|GO:0005829(cytosol)|GO:0005886(plasma membrane)|GO:0006066(alcohol metabolic process)|GO:0006069(ethanol oxidation)|GO:0008270(zinc ion binding)|GO:0017144(drug metabolic process)|GO:0042572(retinol metabolic process)|GO:0042573(retinoic acid me…	Homo sapiens alcohol dehydrogenase 1A (class I), alpha polypeptide (ADH1A), mRNA [NM_000667]	ADH1A
NM_001286650	-0.0415449	-1.02922	6.69626	-1.27676	0.222386	0.6239	-5.80587	NM_001286650	6.66178	6.7603	6.70131	6.69174	6.64791	6.69043	6.65777	6.65284	GO:0001523(retinoid metabolic process)|GO:0004024(alcohol dehydrogenase activity, zinc-dependent)|GO:0004745(retinol dehydrogenase activity)|GO:0005654(nucleoplasm)|GO:0005829(cytosol)|GO:0005886(plasma membrane)|GO:0006069(ethanol oxidation)|GO:0008270(zinc ion binding)|GO:0042572(retinol metabolic process)|GO:0042573(retinoic acid metabolic process)	Homo sapiens alcohol dehydrogenase 1B (class I), beta polypeptide (ADH1B), transcript variant 2, mRNA [NM_001286650]	ADH1B
NM_000669	-0.0155392	-1.01083	6.72343	-0.294755	0.772491	0.963411	-6.57102	NM_000669	6.77931	6.66133	6.67596	6.70087	6.61839	6.67684	6.73005	6.73005	GO:0004022(alcohol dehydrogenase (NAD+) activity)|GO:0004024(alcohol dehydrogenase activity, zinc-dependent)|GO:0004745(retinol dehydrogenase activity)|GO:0005654(nucleoplasm)|GO:0005829(cytosol)|GO:0005886(plasma membrane)|GO:0006069(ethanol oxidation)|GO:0008270(zinc ion binding)|GO:0042572(retinol metabolic process)|GO:0042573(retinoic acid metabolic process)	Homo sapiens alcohol dehydrogenase 1C (class I), gamma polypeptide (ADH1C), transcript variant 1, mRNA [NM_000669]	ADH1C
NM_000670	-0.00245966	-1.00171	6.71406	-0.0559898	0.956138	0.996381	-6.61494	NM_000670	6.66178	6.79604	6.67596	6.69174	6.67684	6.70434	6.77273	6.66178	GO:0001523(retinoid metabolic process)|GO:0003960(NADPH:quinone reductase activity)|GO:0004022(alcohol dehydrogenase (NAD+) activity)|GO:0004024(alcohol dehydrogenase activity, zinc-dependent)|GO:0004032(alditol:NADP+ 1-oxidoreductase activity)|GO:0004745(retinol dehydrogenase activity)|GO:0005503(all-trans retinal binding)|GO:0005515(protein binding)|GO:0005654(nucleoplasm)|GO:0005829(cytosol)|G…	Homo sapiens alcohol dehydrogenase 4 (class II), pi polypeptide (ADH4), transcript variant 3, mRNA [NM_000670]	ADH4
NM_000671	-0.00304188	-1.00211	10.9166	-0.0411708	0.967739	0.997427	-6.6157	NM_000671	10.7701	10.7688	10.9372	10.786	10.5885	10.9494	10.9275	10.7846	GO:0001523(retinoid metabolic process)|GO:0003016(respiratory system process)|GO:0004024(alcohol dehydrogenase activity, zinc-dependent)|GO:0005504(fatty acid binding)|GO:0005739(mitochondrion)|GO:0005829(cytosol)|GO:0006069(ethanol oxidation)|GO:0008270(zinc ion binding)|GO:0009055(electron transfer activity)|GO:0010430(fatty acid omega-oxidation)|GO:0018119(peptidyl-cysteine S-nitrosylation)|GO…	Homo sapiens alcohol dehydrogenase 5 (class III), chi polypeptide (ADH5), mRNA [NM_000671]	ADH5
NM_000672	0.0793565	1.05655	6.68405	2.40924	0.030272	0.243889	-4.06876	NM_000672	6.56979	6.60739	6.62742	6.58261	6.66861	6.71189	6.65969	6.66445	GO:0004022(alcohol dehydrogenase (NAD+) activity)|GO:0004024(alcohol dehydrogenase activity, zinc-dependent)|GO:0004745(retinol dehydrogenase activity)|GO:0005829(cytosol)|GO:0006069(ethanol oxidation)|GO:0008270(zinc ion binding)|GO:0042572(retinol metabolic process)|GO:0042573(retinoic acid metabolic process)|GO:0045471(response to ethanol)|GO:0070062(extracellular exosome)	Homo sapiens alcohol dehydrogenase 6 (class V) (ADH6), transcript variant 2, mRNA [NM_000672]	ADH6
NM_000673	-0.063888	-1.04528	6.51159	-1.3879	0.186786	0.578412	-5.66785	NM_000673	6.60918	6.56081	6.53625	6.55027	6.60455	6.44346	6.42888	6.52405	GO:0001523(retinoid metabolic process)|GO:0004022(alcohol dehydrogenase (NAD+) activity)|GO:0004024(alcohol dehydrogenase activity, zinc-dependent)|GO:0004031(aldehyde oxidase activity)|GO:0004745(retinol dehydrogenase activity)|GO:0005829(cytosol)|GO:0005886(plasma membrane)|GO:0006068(ethanol catabolic process)|GO:0006069(ethanol oxidation)|GO:0008270(zinc ion binding)|GO:0009617(response to ba…	Homo sapiens alcohol dehydrogenase 7 (class IV), mu or sigma polypeptide (ADH7), transcript variant 2, mRNA [NM_000673]	ADH7
NM_144650	0.12027	1.08694	8.00214	1.18178	0.256911	0.661813	-5.91659	NM_144650	7.6407	7.6232	7.68299	7.6416	7.69632	7.72664	7.80977	7.83684	GO:0004022(alcohol dehydrogenase (NAD+) activity)|GO:0005739(mitochondrion)|GO:0005759(mitochondrial matrix)|GO:0006103(2-oxoglutarate metabolic process)|GO:0006539(glutamate catabolic process via 2-oxoglutarate)|GO:0046872(metal ion binding)|GO:0047988(hydroxyacid-oxoacid transhydrogenase activity)|GO:0055114(oxidation-reduction process)	Homo sapiens alcohol dehydrogenase iron containing 1 (ADHFE1), mRNA [NM_144650]	ADHFE1
NM_018269	-0.54669	-1.46073	11.3938	-4.7075	0.000333255	0.0149094	0.302058	NM_018269	11.2575	11.3373	11.1387	11.2541	10.541	10.9687	10.4928	10.7983	GO:0005506(iron ion binding)|GO:0005515(protein binding)|GO:0005634(nucleus)|GO:0005737(cytoplasm)|GO:0005829(cytosol)|GO:0005886(plasma membrane)|GO:0006555(methionine metabolic process)|GO:0010309(acireductone dioxygenase [iron(II)-requiring] activity)|GO:0016491(oxidoreductase activity)|GO:0019509(L-methionine salvage from methylthioadenosine)|GO:0055114(oxidation-reduction process)	Homo sapiens acireductone dioxygenase 1 (ADI1), transcript variant 1, mRNA [NM_018269]	ADI1
NM_001018082	0.127666	1.09252	6.6369	1.19845	0.250567	0.655794	-5.89765	NM_001018082	6.69305	6.6407	6.63889	6.66356	6.61839	6.62159	6.65777	7.24911	GO:0005634(nucleus)|GO:0005737(cytoplasm)|GO:0005811(lipid droplet)|GO:0007283(spermatogenesis)|GO:0016021(integral component of membrane)|GO:0045600(positive regulation of fat cell differentiation)|GO:0050872(white fat cell differentiation)|GO:0050873(brown fat cell differentiation)	Homo sapiens adipogenin (ADIG), transcript variant 1, mRNA [NM_001018082]	ADIG
NM_004797	-0.0286846	-1.02008	6.66777	-0.98702	0.340327	0.74051	-6.12126	NM_004797	6.68276	6.68408	6.6779	6.67728	6.65999	6.62843	6.66598	6.65288	GO:0001666(response to hypoxia)|GO:0001934(positive regulation of protein phosphorylation)|GO:0005102(signaling receptor binding)|GO:0005125(cytokine activity)|GO:0005179(hormone activity)|GO:0005201(extracellular matrix structural constituent)|GO:0005515(protein binding)|GO:0005576(extracellular region)|GO:0005581(collagen trimer)|GO:0005615(extracellular space)|GO:0005783(endoplasmic reticulum)…	Homo sapiens adiponectin, C1Q and collagen domain containing (ADIPOQ), transcript variant 2, mRNA [NM_004797]	ADIPOQ
NM_015999	0.0330554	1.02318	12.0969	0.405003	0.691574	0.937861	-6.53079	NM_015999	12.0315	12.077	12.125	11.8866	12.0127	12.0285	12.0915	12.1196	GO:0005515(protein binding)|GO:0005886(plasma membrane)|GO:0009755(hormone-mediated signaling pathway)|GO:0010633(negative regulation of epithelial cell migration)|GO:0010719(negative regulation of epithelial to mesenchymal transition)|GO:0010906(regulation of glucose metabolic process)|GO:0016020(membrane)|GO:0016021(integral component of membrane)|GO:0019216(regulation of lipid metabolic proces…	Homo sapiens adiponectin receptor 1 (ADIPOR1), transcript variant 1, mRNA [NM_015999]	ADIPOR1
NM_024551	0.0455463	1.03207	10.057	0.591413	0.563639	0.885099	-6.43484	NM_024551	9.9551	9.96938	10.0173	9.93166	10.1011	9.96886	9.98606	9.99958	GO:0005515(protein binding)|GO:0005886(plasma membrane)|GO:0007507(heart development)|GO:0007565(female pregnancy)|GO:0007584(response to nutrient)|GO:0009755(hormone-mediated signaling pathway)|GO:0016021(integral component of membrane)|GO:0019395(fatty acid oxidation)|GO:0030308(negative regulation of cell growth)|GO:0031226(intrinsic component of plasma membrane)|GO:0033211(adiponectin-activat…	Homo sapiens adiponectin receptor 2 (ADIPOR2), transcript variant 4, mRNA [NM_024551]	ADIPOR2
NM_006829	0.0204796	1.0143	8.28871	0.182085	0.858117	0.979583	-6.59917	NM_006829	7.8694	7.80856	7.77869	7.85438	7.87441	7.87267	7.81348	7.8324	GO:0003674(molecular_function)|GO:0005515(protein binding)|GO:0005634(nucleus)|GO:0005654(nucleoplasm)|GO:0005829(cytosol)|GO:0030154(cell differentiation)|GO:0045600(positive regulation of fat cell differentiation)|GO:0045944(positive regulation of transcription by RNA polymerase II)|GO:0070062(extracellular exosome)|GO:0071478(cellular response to radiation)|GO:0072719(cellular response to cisp…	Homo sapiens adipogenesis regulatory factor (ADIRF), mRNA [NM_006829]	ADIRF
NM_001123	0.0567519	1.04012	11.4642	0.597729	0.559532	0.882777	-6.43099	NM_001123	11.3604	11.4551	11.4032	11.5178	11.3245	11.65	11.4267	11.5623	GO:0003723(RNA binding)|GO:0004001(adenosine kinase activity)|GO:0005524(ATP binding)|GO:0005634(nucleus)|GO:0005654(nucleoplasm)|GO:0005829(cytosol)|GO:0006166(purine ribonucleoside salvage)|GO:0006175(dATP biosynthetic process)|GO:0009156(ribonucleoside monophosphate biosynthetic process)|GO:0016310(phosphorylation)|GO:0043101(purine-containing compound salvage)|GO:0044209(AMP salvage)|GO:00468…	Homo sapiens adenosine kinase (ADK), transcript variant 1, mRNA [NM_001123]	ADK
NM_001124	-0.0413585	-1.02908	12.6576	-0.172158	0.865769	0.981339	-6.60101	NM_001124	12.2589	12.4497	11.9465	12.3171	12.1831	12.2933	11.7887	12.5416	GO:0001570(vasculogenesis)|GO:0001666(response to hypoxia)|GO:0001843(neural tube closure)|GO:0002026(regulation of the force of heart contraction)|GO:0002031(G protein-coupled receptor internalization)|GO:0003073(regulation of systemic arterial blood pressure)|GO:0005102(signaling receptor binding)|GO:0005179(hormone activity)|GO:0005576(extracellular region)|GO:0005615(extracellular space)|GO:0…	Homo sapiens adrenomedullin (ADM), mRNA [NM_001124]	ADM
NM_001369882	0.0156656	1.01092	6.86924	0.16484	0.871418	0.982123	-6.60231	NM_001369882	6.81097	6.85759	7.00843	6.7719	7.02237	6.95492	6.7603	6.77396	GO:0001525(angiogenesis)|GO:0005179(hormone activity)|GO:0005576(extracellular region)|GO:0006468(protein phosphorylation)|GO:0007186(G protein-coupled receptor signaling pathway)|GO:0007189(adenylate cyclase-activating G protein-coupled receptor signaling pathway)|GO:0007586(digestion)|GO:0007631(feeding behavior)|GO:0010628(positive regulation of gene expression)|GO:0044877(protein-containing c…	Homo sapiens adrenomedullin 2 (ADM2), transcript variant 1, mRNA [NM_001369882]	ADM2
NM_001101340	0.0232755	1.01626	7.38418	0.342821	0.736808	0.95272	-6.55501	NM_001101340	7.00808	6.93111	6.99365	7.03205	7.02618	7.00352	7.00176	7.02652	GO:0003674(molecular_function)|GO:0005575(cellular_component)|GO:0005576(extracellular region)|GO:0008150(biological_process)	Homo sapiens adrenomedullin 5 (putative) (ADM5), mRNA [NM_001101340]	ADM5
NM_001282531	-0.17001	-1.12507	11.0416	-1.14962	0.269493	0.674903	-5.95249	NM_001282531	11.6527	11.7981	11.9911	11.7801	11.6659	11.3719	11.8866	11.6175	GO:0000790(nuclear chromatin)|GO:0000981(DNA-binding transcription factor activity, RNA polymerase II-specific)|GO:0003677(DNA binding)|GO:0003682(chromatin binding)|GO:0005507(copper ion binding)|GO:0005515(protein binding)|GO:0005615(extracellular space)|GO:0005737(cytoplasm)|GO:0006357(regulation of transcription by RNA polymerase II)|GO:0007614(short-term memory)|GO:0009743(response to carboh…	Homo sapiens activity dependent neuroprotector homeobox (ADNP), transcript variant 3, mRNA [NM_001282531]	ADNP
NM_015339	0.0537385	1.03795	10.7491	0.258623	0.799676	0.969166	-6.58148	NM_015339	11.4576	11.2789	11.5778	11.2913	11.3653	11.6045	11.4968	11.3541	GO:0000790(nuclear chromatin)|GO:0000981(DNA-binding transcription factor activity, RNA polymerase II-specific)|GO:0003677(DNA binding)|GO:0003682(chromatin binding)|GO:0005507(copper ion binding)|GO:0005515(protein binding)|GO:0005615(extracellular space)|GO:0005737(cytoplasm)|GO:0006357(regulation of transcription by RNA polymerase II)|GO:0007614(short-term memory)|GO:0009743(response to carboh…	Homo sapiens activity dependent neuroprotector homeobox (ADNP), transcript variant 1, mRNA [NM_015339]	ADNP
NM_014913	0.0107096	1.00745	8.98023	0.0509151	0.96011	0.996579	-6.61523	NM_014913	9.34575	9.37748	9.39205	9.33504	9.39975	9.62993	9.14919	9.3143	GO:0000790(nuclear chromatin)|GO:0000981(DNA-binding transcription factor activity, RNA polymerase II-specific)|GO:0003674(molecular_function)|GO:0003677(DNA binding)|GO:0005515(protein binding)|GO:0005575(cellular_component)|GO:0006357(regulation of transcription by RNA polymerase II)|GO:0030182(neuron differentiation)|GO:0030307(positive regulation of cell growth)|GO:0034599(cellular response t…	Homo sapiens ADNP homeobox 2 (ADNP2), mRNA [NM_014913]	ADNP2
NR_110007	0.177884	1.13122	7.46663	0.887644	0.389675	0.780828	-6.2134	NR_110007	7.14434	7.26766	7.1526	7.14083	7.978	7.22008	7.05934	7.15956		Homo sapiens ADNP antisense RNA 1 (ADNP-AS1), transcript variant 1, long non-coding RNA [NR_110007]	ADNP-AS1
NM_032804	0.08652	1.06181	8.26525	0.726419	0.479511	0.840559	-6.34411	NM_032804	8.29369	8.25827	8.02419	8.06928	8.26195	8.32966	8.08589	8.31402	GO:0000098(sulfur amino acid catabolic process)|GO:0005515(protein binding)|GO:0005829(cytosol)|GO:0046872(metal ion binding)|GO:0047800(cysteamine dioxygenase activity)|GO:0055114(oxidation-reduction process)	Homo sapiens 2-aminoethanethiol dioxygenase (ADO), mRNA [NM_032804]	ADO
NM_000674	-0.0715483	-1.05084	6.77954	-1.74623	0.102588	0.451241	-5.16716	NM_000674	6.93258	6.80534	6.75656	6.77931	6.71768	6.79807	6.72366	6.74819	GO:0000186(activation of MAPKK activity)|GO:0001609(G protein-coupled adenosine receptor activity)|GO:0001659(temperature homeostasis)|GO:0001664(G protein-coupled receptor binding)|GO:0001666(response to hypoxia)|GO:0001883(purine nucleoside binding)|GO:0001973(G protein-coupled adenosine receptor signaling pathway)|GO:0002087(regulation of respiratory gaseous exchange by nervous system process)…	Homo sapiens adenosine A1 receptor (ADORA1), transcript variant 1, mRNA [NM_000674]	ADORA1
NM_000675	-1.27496	-2.41993	8.55749	-6.68575	1.0158e-05	0.00151854	3.74023	NM_000675	9.66636	9.62151	9.33582	9.72011	8.43674	8.20985	8.38633	8.21101	GO:0000139(Golgi membrane)|GO:0001609(G protein-coupled adenosine receptor activity)|GO:0001963(synaptic transmission, dopaminergic)|GO:0001973(G protein-coupled adenosine receptor signaling pathway)|GO:0001975(response to amphetamine)|GO:0005515(protein binding)|GO:0005882(intermediate filament)|GO:0005886(plasma membrane)|GO:0005887(integral component of plasma membrane)|GO:0006355(regulation o…	Homo sapiens adenosine A2a receptor (ADORA2A), transcript variant 3, mRNA [NM_000675]	ADORA2A
NR_028484	0.0331879	1.02327	6.78853	0.603622	0.555716	0.881017	-6.42736	NR_028484	6.68956	6.61195	6.72579	6.82615	6.67684	6.78545	6.70174	6.82217		Homo sapiens ADORA2A antisense RNA 1 (ADORA2A-AS1), transcript variant 1, long non-coding RNA [NR_028484]	ADORA2A-AS1
NR_028483	-0.0981273	-1.07038	6.74877	-2.33647	0.0347921	0.263349	-4.19759	NR_028483	6.88646	6.82138	6.76114	6.84627	6.70434	6.77108	6.72366	6.72366		Homo sapiens ADORA2A antisense RNA 1 (ADORA2A-AS1), transcript variant 2, long non-coding RNA [NR_028483]	ADORA2A-AS1
NM_000676	-0.329486	-1.25657	12.6337	-3.45173	0.00387325	0.070097	-2.10661	NM_000676	12.9751	13.1374	12.9615	13.1152	12.7011	12.8767	12.4926	12.8008	GO:0000187(activation of MAPK activity)|GO:0001609(G protein-coupled adenosine receptor activity)|GO:0001973(G protein-coupled adenosine receptor signaling pathway)|GO:0002882(positive regulation of chronic inflammatory response to non-antigenic stimulus)|GO:0005515(protein binding)|GO:0005886(plasma membrane)|GO:0005887(integral component of plasma membrane)|GO:0006968(cellular defense response)…	Homo sapiens adenosine A2b receptor (ADORA2B), mRNA [NM_000676]	ADORA2B
NM_000677	0.0368979	1.02591	6.52245	0.634145	0.536175	0.87012	-6.40801	NM_000677	6.50631	6.61195	6.48432	6.42993	6.44605	6.62617	6.53187	6.57601	GO:0001609(G protein-coupled adenosine receptor activity)|GO:0001973(G protein-coupled adenosine receptor signaling pathway)|GO:0005886(plasma membrane)|GO:0005887(integral component of plasma membrane)|GO:0006954(inflammatory response)|GO:0007165(signal transduction)|GO:0007186(G protein-coupled receptor signaling pathway)|GO:0007190(activation of adenylate cyclase activity)|GO:0008016(regulatio…	Homo sapiens adenosine A3 receptor (ADORA3), transcript variant A, mRNA [NM_000677]	ADORA3
NM_031284	-0.119256	-1.08617	10.8468	-0.830638	0.42007	0.802721	-6.26233	NM_031284	10.714	10.6039	10.452	10.6165	10.5132	10.3903	10.3684	10.6377	GO:0005576(extracellular region)|GO:0005783(endoplasmic reticulum)|GO:0005789(endoplasmic reticulum membrane)|GO:0006006(glucose metabolic process)|GO:0016020(membrane)|GO:0043843(ADP-specific glucokinase activity)|GO:0046872(metal ion binding)|GO:0061621(canonical glycolysis)	Homo sapiens ADP dependent glucokinase (ADPGK), transcript variant 1, mRNA [NM_031284]	ADPGK
NM_001125	-0.024811	-1.01735	6.67281	-0.274484	0.787707	0.966953	-6.57706	NM_001125	6.66178	6.6407	6.57648	6.69174	6.61839	6.66334	6.46608	6.72366	GO:0000287(magnesium ion binding)|GO:0003875(ADP-ribosylarginine hydrolase activity)|GO:0005096(GTPase activator activity)|GO:0005515(protein binding)|GO:0005615(extracellular space)|GO:0005776(autophagosome)|GO:0005829(cytosol)|GO:0006464(cellular protein modification process)|GO:0006886(intracellular protein transport)|GO:0017137(Rab GTPase binding)|GO:0030955(potassium ion binding)|GO:0051725(…	Homo sapiens ADP-ribosylarginine hydrolase (ADPRH), transcript variant 1, mRNA [NM_001125]	ADPRH
NM_138430	-0.127834	-1.09265	7.38266	-1.29698	0.215535	0.61551	-5.78143	NM_138430	7.3526	7.3837	7.45288	7.32221	7.30578	7.26971	7.24466	7.17991	GO:0000287(magnesium ion binding)|GO:0003875(ADP-ribosylarginine hydrolase activity)|GO:0051725(protein de-ADP-ribosylation)	Homo sapiens ADP-ribosylhydrolase like 1 (ADPRHL1), transcript variant 1, mRNA [NM_138430]	ADPRHL1
NM_199162	-0.268349	-1.20443	9.63472	-3.79326	0.0019655	0.0460508	-1.44451	NM_199162	9.74047	9.66231	9.60148	9.51699	9.44841	9.43905	9.18325	9.37714	GO:0000287(magnesium ion binding)|GO:0003875(ADP-ribosylarginine hydrolase activity)|GO:0051725(protein de-ADP-ribosylation)	Homo sapiens ADP-ribosylhydrolase like 1 (ADPRHL1), transcript variant 2, mRNA [NM_199162]	ADPRHL1
NM_020233	0.237077	1.1786	9.74927	0.901607	0.382462	0.774895	-6.20098	NM_020233	9.40361	9.41726	9.3964	9.26752	9.70841	9.53722	9.64115	9.54632	GO:0005829(cytosol)|GO:0008663(2',3'-cyclic-nucleotide 2'-phosphodiesterase activity)|GO:0030145(manganese ion binding)|GO:0034656(nucleobase-containing small molecule catabolic process)|GO:0047631(ADP-ribose diphosphatase activity)|GO:0047734(CDP-glycerol diphosphatase activity)	Homo sapiens ADP-ribose/CDP-alcohol diphosphatase, manganese dependent (ADPRM), mRNA [NM_020233]	ADPRM
NM_017825	-0.384988	-1.30585	8.62932	-3.37592	0.00450473	0.0767145	-2.25334	NM_017825	9.15885	9.06146	8.80252	9.04474	8.9359	8.51508	8.54025	8.53637	GO:0000287(magnesium ion binding)|GO:0004553(hydrolase activity, hydrolyzing O-glycosyl compounds)|GO:0004649(poly(ADP-ribose) glycohydrolase activity)|GO:0005515(protein binding)|GO:0005634(nucleus)|GO:0005654(nucleoplasm)|GO:0005739(mitochondrion)|GO:0005759(mitochondrial matrix)|GO:0006281(DNA repair)|GO:0016604(nuclear body)|GO:0061463(O-acetyl-ADP-ribose deacetylase activity)|GO:0071451(cell…	Homo sapiens ADP-ribosylserine hydrolase (ADPRS), mRNA [NM_017825]	ADPRS
NM_033304	0.0407687	1.02866	6.86785	0.872579	0.397561	0.787286	-6.22662	NM_033304	6.84784	6.8638	6.83684	6.75029	6.84784	6.8815	6.8933	6.8392	GO:0001985(negative regulation of heart rate involved in baroreceptor response to increased systemic arterial blood pressure)|GO:0001994(norepinephrine-epinephrine vasoconstriction involved in regulation of systemic arterial blood pressure)|GO:0001996(positive regulation of heart rate by epinephrine-norepinephrine)|GO:0001997(positive regulation of the force of heart contraction by epinephrine-no…	Homo sapiens adrenoceptor alpha 1A (ADRA1A), transcript variant 4, mRNA [NM_033304]	ADRA1A
NM_000679	0.0444554	1.03129	6.83359	1.23944	0.235488	0.639596	-5.85019	NM_000679	6.85592	6.80871	6.78046	6.76448	6.8665	6.80317	6.84914	6.86857	GO:0001996(positive regulation of heart rate by epinephrine-norepinephrine)|GO:0004930(G protein-coupled receptor activity)|GO:0004937(alpha1-adrenergic receptor activity)|GO:0005515(protein binding)|GO:0005634(nucleus)|GO:0005737(cytoplasm)|GO:0005886(plasma membrane)|GO:0005887(integral component of plasma membrane)|GO:0005901(caveola)|GO:0007186(G protein-coupled receptor signaling pathway)|GO…	Homo sapiens adrenoceptor alpha 1B (ADRA1B), mRNA [NM_000679]	ADRA1B
NM_000678	-0.136725	-1.09941	7.9289	-0.787317	0.444176	0.819177	-6.29754	NM_000678	7.79766	7.66733	7.61218	7.78913	7.59292	7.47675	7.73132	7.51841	GO:0001996(positive regulation of heart rate by epinephrine-norepinephrine)|GO:0004930(G protein-coupled receptor activity)|GO:0004937(alpha1-adrenergic receptor activity)|GO:0005515(protein binding)|GO:0005886(plasma membrane)|GO:0005887(integral component of plasma membrane)|GO:0007186(G protein-coupled receptor signaling pathway)|GO:0007188(adenylate cyclase-modulating G protein-coupled recept…	Homo sapiens adrenoceptor alpha 1D (ADRA1D), mRNA [NM_000678]	ADRA1D
NM_000681	-0.0802473	-1.0572	6.65441	-0.753539	0.463568	0.831066	-6.32379	NM_000681	6.63572	6.62617	6.58308	6.77931	6.58825	6.52894	6.54834	6.63776	GO:0001819(positive regulation of cytokine production)|GO:0004930(G protein-coupled receptor activity)|GO:0004938(alpha2-adrenergic receptor activity)|GO:0005515(protein binding)|GO:0005737(cytoplasm)|GO:0005886(plasma membrane)|GO:0005887(integral component of plasma membrane)|GO:0006940(regulation of smooth muscle contraction)|GO:0007186(G protein-coupled receptor signaling pathway)|GO:0007189(…	Homo sapiens adrenoceptor alpha 2A (ADRA2A), mRNA [NM_000681]	ADRA2A
NM_000682	-0.120587	-1.08718	6.68017	-1.40126	0.182839	0.573733	-5.65067	NM_000682	6.55746	6.96253	6.6193	6.60502	6.56272	6.51175	6.61149	6.57601	GO:0000187(activation of MAPK activity)|GO:0003056(regulation of vascular associated smooth muscle contraction)|GO:0004930(G protein-coupled receptor activity)|GO:0004938(alpha2-adrenergic receptor activity)|GO:0005515(protein binding)|GO:0005886(plasma membrane)|GO:0005887(integral component of plasma membrane)|GO:0007186(G protein-coupled receptor signaling pathway)|GO:0007267(cell-cell signali…	Homo sapiens adrenoceptor alpha 2B (ADRA2B), mRNA [NM_000682]	ADRA2B
NM_000683	-0.108588	-1.07817	7.80989	-0.903033	0.381731	0.774691	-6.1997	NM_000683	7.3411	7.27932	7.42469	7.23062	7.24466	7.27816	7.06945	7.24911	GO:0004930(G protein-coupled receptor activity)|GO:0004938(alpha2-adrenergic receptor activity)|GO:0005515(protein binding)|GO:0005737(cytoplasm)|GO:0005768(endosome)|GO:0005886(plasma membrane)|GO:0005887(integral component of plasma membrane)|GO:0007186(G protein-coupled receptor signaling pathway)|GO:0007267(cell-cell signaling)|GO:0007565(female pregnancy)|GO:0010700(negative regulation of no…	Homo sapiens adrenoceptor alpha 2C (ADRA2C), mRNA [NM_000683]	ADRA2C
NM_000684	0.0345669	1.02425	6.69036	0.915548	0.375351	0.768921	-6.1884	NM_000684	6.70131	6.73429	6.6193	6.73682	6.75947	6.72537	6.73005	6.7151	GO:0001996(positive regulation of heart rate by epinephrine-norepinephrine)|GO:0001997(positive regulation of the force of heart contraction by epinephrine-norepinephrine)|GO:0002024(diet induced thermogenesis)|GO:0002025(norepinephrine-epinephrine-mediated vasodilation involved in regulation of systemic arterial blood pressure)|GO:0004930(G protein-coupled receptor activity)|GO:0004939(beta-adre…	Homo sapiens adrenoceptor beta 1 (ADRB1), mRNA [NM_000684]	ADRB1
NM_000024	0.240295	1.18123	7.32071	2.03789	0.0608482	0.350819	-4.70682	NM_000024	7.11244	7.18378	7.07682	7.21617	7.33711	7.46029	7.17716	7.57583	GO:0001540(amyloid-beta binding)|GO:0002024(diet induced thermogenesis)|GO:0002025(norepinephrine-epinephrine-mediated vasodilation involved in regulation of systemic arterial blood pressure)|GO:0002028(regulation of sodium ion transport)|GO:0002032(desensitization of G protein-coupled receptor signaling pathway by arrestin)|GO:0004930(G protein-coupled receptor activity)|GO:0004941(beta2-adrener…	Homo sapiens adrenoceptor beta 2 (ADRB2), mRNA [NM_000024]	ADRB2
NM_000025	-0.0200108	-1.01397	6.92312	-0.45475	0.656236	0.925963	-6.50858	NM_000025	6.88646	6.86921	6.8933	6.96506	6.87114	6.81738	6.948	6.89747	GO:0002025(norepinephrine-epinephrine-mediated vasodilation involved in regulation of systemic arterial blood pressure)|GO:0002032(desensitization of G protein-coupled receptor signaling pathway by arrestin)|GO:0004930(G protein-coupled receptor activity)|GO:0004939(beta-adrenergic receptor activity)|GO:0005515(protein binding)|GO:0005886(plasma membrane)|GO:0005887(integral component of plasma m…	Homo sapiens adrenoceptor beta 3 (ADRB3), mRNA [NM_000025]	ADRB3
NM_007002	-0.126172	-1.09139	11.1678	-0.924082	0.371043	0.765397	-6.18062	NM_007002	11.3857	11.4055	11.2039	11.2654	11.3261	11.1983	11.1012	11.1302	GO:0000502(proteasome complex)|GO:0002020(protease binding)|GO:0005515(protein binding)|GO:0005654(nucleoplasm)|GO:0005829(cytosol)|GO:0005886(plasma membrane)|GO:0006368(transcription elongation from RNA polymerase II promoter)|GO:0006511(ubiquitin-dependent protein catabolic process)|GO:0008541(proteasome regulatory particle, lid subcomplex)|GO:0010950(positive regulation of endopeptidase activ…	Homo sapiens adhesion regulating molecule 1 (ADRM1), transcript variant 1, mRNA [NM_007002]	ADRM1
NM_000026	-0.0150477	-1.01048	10.6932	-0.138761	0.891608	0.986512	-6.60647	NM_000026	11.0801	11.0516	10.9171	10.9751	11.0996	10.9706	10.8677	11.026	GO:0001666(response to hypoxia)|GO:0004018(N6-(1,2-dicarboxyethyl)AMP AMP-lyase (fumarate-forming) activity)|GO:0005829(cytosol)|GO:0006164(purine nucleotide biosynthetic process)|GO:0006167(AMP biosynthetic process)|GO:0006189('de novo' IMP biosynthetic process)|GO:0007584(response to nutrient)|GO:0009060(aerobic respiration)|GO:0009168(purine ribonucleoside monophosphate biosynthetic process)|G…	Homo sapiens adenylosuccinate lyase (ADSL), transcript variant 1, mRNA [NM_000026]	ADSL
NM_199165	0.0478215	1.0337	7.36311	0.774048	0.451732	0.822879	-6.30798	NM_199165	7.3411	7.2929	7.37938	7.24822	7.30578	7.30121	7.47358	7.37232	GO:0000287(magnesium ion binding)|GO:0002376(immune system process)|GO:0003924(GTPase activity)|GO:0004019(adenylosuccinate synthase activity)|GO:0005525(GTP binding)|GO:0005737(cytoplasm)|GO:0005829(cytosol)|GO:0006167(AMP biosynthetic process)|GO:0006531(aspartate metabolic process)|GO:0006541(glutamine metabolic process)|GO:0009168(purine ribonucleoside monophosphate biosynthetic process)|GO:0…	Homo sapiens adenylosuccinate synthase 1 (ADSS1), transcript variant 1, mRNA [NM_199165]	ADSS1
NM_001126	-0.0568777	-1.04021	9.60921	-0.347743	0.733188	0.951586	-6.55324	NM_001126	9.66564	9.80237	10.0464	10.133	9.71532	9.96259	9.87618	9.86581	GO:0000287(magnesium ion binding)|GO:0002376(immune system process)|GO:0004019(adenylosuccinate synthase activity)|GO:0005515(protein binding)|GO:0005525(GTP binding)|GO:0005737(cytoplasm)|GO:0005739(mitochondrion)|GO:0005829(cytosol)|GO:0005886(plasma membrane)|GO:0006167(AMP biosynthetic process)|GO:0006531(aspartate metabolic process)|GO:0009168(purine ribonucleoside monophosphate biosynthetic…	Homo sapiens adenylosuccinate synthase 2 (ADSS2), transcript variant 1, mRNA [NM_001126]	ADSS2
NM_032744	0.240998	1.18181	6.7879	2.82843	0.0133709	0.153131	-3.29997	NM_032744	6.76114	6.57979	6.53625	6.77931	6.83684	6.902	6.87882	7.00282	GO:0001934(positive regulation of protein phosphorylation)|GO:0002042(cell migration involved in sprouting angiogenesis)|GO:0002686(negative regulation of leukocyte migration)|GO:0003332(negative regulation of extracellular matrix constituent secretion)|GO:0005515(protein binding)|GO:0005901(caveola)|GO:0009986(cell surface)|GO:0010628(positive regulation of gene expression)|GO:0016020(membrane)|…	Homo sapiens androgen dependent TFPI regulating protein (ADTRP), transcript variant 2, mRNA [NM_032744]	ADTRP
NM_001129	0.00668954	1.00465	7.16004	0.0989174	0.922601	0.992013	-6.61145	NM_001129	7.07498	7.00101	6.99963	7.04219	7.01576	7.08814	7.00619	7.03448	GO:0000122(negative regulation of transcription by RNA polymerase II)|GO:0000977(RNA polymerase II transcription regulatory region sequence-specific DNA binding)|GO:0001227(DNA-binding transcription repressor activity, RNA polymerase II-specific)|GO:0004181(metallocarboxypeptidase activity)|GO:0005201(extracellular matrix structural constituent)|GO:0005516(calmodulin binding)|GO:0005518(collagen …	Homo sapiens AE binding protein 1 (AEBP1), mRNA [NM_001129]	AEBP1
NM_153207	-0.0791095	-1.05637	8.81216	-0.757023	0.461543	0.829338	-6.32113	NM_153207	9.33512	9.52512	9.33224	9.60503	9.28827	9.56725	9.2092	9.41635	GO:0000122(negative regulation of transcription by RNA polymerase II)|GO:0000790(nuclear chromatin)|GO:0000978(RNA polymerase II cis-regulatory region sequence-specific DNA binding)|GO:0000981(DNA-binding transcription factor activity, RNA polymerase II-specific)|GO:0001227(DNA-binding transcription repressor activity, RNA polymerase II-specific)|GO:0003714(transcription corepressor activity)|GO:…	Homo sapiens AE binding protein 2 (AEBP2), transcript variant 1, mRNA [NM_153207]	AEBP2
NM_022767	0.223013	1.16717	8.6581	1.2846	0.219711	0.620634	-5.79643	NM_022767	8.62137	8.31444	7.80735	8.02514	8.6056	8.47656	8.06558	8.51262	GO:0003676(nucleic acid binding)|GO:0004527(exonuclease activity)|GO:0005515(protein binding)|GO:0005634(nucleus)|GO:0005654(nucleoplasm)|GO:0005730(nucleolus)|GO:0010212(response to ionizing radiation)|GO:0031965(nuclear membrane)|GO:0042771(intrinsic apoptotic signaling pathway in response to DNA damage by p53 class mediator)|GO:0090305(nucleic acid phosphodiester bond hydrolysis)	Homo sapiens apoptosis enhancing nuclease (AEN), mRNA [NM_022767]	AEN
NM_001371091	-0.00218003	-1.00151	7.96406	-0.0225996	0.982287	0.998627	-6.61632	NM_001371091	8.2428	8.27714	8.14641	8.08389	8.094	8.1986	8.32853	8.1204	GO:0003779(actin binding)|GO:0005829(cytosol)|GO:0005925(focal adhesion)|GO:0009966(regulation of signal transduction)|GO:0015629(actin cytoskeleton)|GO:0017124(SH3 domain binding)|GO:0042169(SH2 domain binding)|GO:0051493(regulation of cytoskeleton organization)	Homo sapiens actin filament associated protein 1 (AFAP1), transcript variant 4, mRNA [NM_001371091]	AFAP1
NR_026892	0.0233017	1.01628	6.81889	0.11272	0.911848	0.990882	-6.60991	NR_026892	6.68023	6.66407	6.68132	6.66791	6.67574	6.73211	6.66394	6.71494		Homo sapiens AFAP1 antisense RNA 1 (AFAP1-AS1), long non-coding RNA [NR_026892]	AFAP1-AS1
NM_152406	-0.0111274	-1.00774	7.46951	-0.13449	0.894923	0.987129	-6.60708	NM_152406	7.37115	7.51565	7.57649	7.51293	7.41464	7.50314	7.4575	7.55643	GO:0002102(podosome)|GO:0005515(protein binding)|GO:0005829(cytosol)|GO:0017124(SH3 domain binding)|GO:0030054(cell junction)|GO:0071437(invadopodium)	Homo sapiens actin filament associated protein 1 like 1 (AFAP1L1), transcript variant 1, mRNA [NM_152406]	AFAP1L1
NM_032550	-0.0284032	-1.01988	6.86057	-0.65784	0.521274	0.863152	-6.39238	NM_032550	6.84784	6.81618	6.79563	6.93443	6.79726	6.83684	6.8005	6.84588	GO:0005737(cytoplasm)|GO:0005829(cytosol)|GO:0005886(plasma membrane)|GO:0006954(inflammatory response)|GO:0007346(regulation of mitotic cell cycle)|GO:0017124(SH3 domain binding)|GO:0030296(protein tyrosine kinase activator activity)|GO:0032675(regulation of interleukin-6 production)|GO:0032757(positive regulation of interleukin-8 production)|GO:0035591(signaling adaptor activity)|GO:0042169(SH2…	Homo sapiens actin filament associated protein 1 like 2 (AFAP1L2), transcript variant 2, mRNA [NM_032550]	AFAP1L2
NM_001001936	-0.216293	-1.16175	7.51559	-0.506922	0.620072	0.912224	-6.48262	NM_001001936	7.66156	7.72579	7.70044	7.45994	7.32924	7.56391	7.38613	7.40328	GO:0005737(cytoplasm)|GO:0005829(cytosol)|GO:0005886(plasma membrane)|GO:0006954(inflammatory response)|GO:0007346(regulation of mitotic cell cycle)|GO:0017124(SH3 domain binding)|GO:0030296(protein tyrosine kinase activator activity)|GO:0032675(regulation of interleukin-6 production)|GO:0032757(positive regulation of interleukin-8 production)|GO:0035591(signaling adaptor activity)|GO:0042169(SH2…	Homo sapiens actin filament associated protein 1 like 2 (AFAP1L2), transcript variant 1, mRNA [NM_001001936]	AFAP1L2
NM_001291964	0.375531	1.29732	9.42463	2.18673	0.0461707	0.308012	-4.45714	NM_001291964	9.64284	9.63024	9.35559	9.65368	9.87349	10.129	9.69594	10.086	GO:0005515(protein binding)|GO:0005654(nucleoplasm)|GO:0005829(cytosol)|GO:0005886(plasma membrane)|GO:0005911(cell-cell junction)|GO:0005912(adherens junction)|GO:0007155(cell adhesion)|GO:0007165(signal transduction)|GO:0007267(cell-cell signaling)|GO:0008022(protein C-terminus binding)|GO:0010628(positive regulation of gene expression)|GO:0016607(nuclear speck)|GO:0017016(Ras GTPase binding)|G…	Homo sapiens afadin, adherens junction formation factor (AFDN), transcript variant 4, mRNA [NM_001291964]	AFDN
ENST00000423229	0.29712	1.22869	6.92455	4.98377	0.000198365	0.0103489	0.814407	ENST00000423229	6.81698	6.7603	6.76736	6.75029	7.10754	7.14338	6.99117	7.04132	GO:0005515(protein binding)|GO:0005654(nucleoplasm)|GO:0005829(cytosol)|GO:0005886(plasma membrane)|GO:0005911(cell-cell junction)|GO:0005912(adherens junction)|GO:0007155(cell adhesion)|GO:0007165(signal transduction)|GO:0007267(cell-cell signaling)|GO:0008022(protein C-terminus binding)|GO:0010628(positive regulation of gene expression)|GO:0016607(nuclear speck)|GO:0017016(Ras GTPase binding)|G…	afadin, adherens junction formation factor [Source:HGNC Symbol;Acc:HGNC:7137] [ENST00000423229]	AFDN
ENST00000511503	-0.0708757	-1.05035	6.70612	-1.09838	0.290508	0.695295	-6.00802	ENST00000511503	6.73047	6.67904	6.74819	6.76529	6.61839	6.57554	6.61149	6.83408	GO:0005515(protein binding)|GO:0005654(nucleoplasm)|GO:0005829(cytosol)|GO:0005886(plasma membrane)|GO:0005911(cell-cell junction)|GO:0005912(adherens junction)|GO:0007155(cell adhesion)|GO:0007165(signal transduction)|GO:0007267(cell-cell signaling)|GO:0008022(protein C-terminus binding)|GO:0010628(positive regulation of gene expression)|GO:0016607(nuclear speck)|GO:0017016(Ras GTPase binding)|G…	afadin, adherens junction formation factor [Source:HGNC Symbol;Acc:HGNC:7137] [ENST00000511503]	AFDN
NM_001207008	0.0736233	1.05236	6.74841	2.00682	0.0644103	0.360205	-4.75778	NM_001207008	6.67992	6.73429	6.7719	6.76529	6.85992	6.78545	6.82655	6.77396	GO:0005515(protein binding)|GO:0005654(nucleoplasm)|GO:0005829(cytosol)|GO:0005886(plasma membrane)|GO:0005911(cell-cell junction)|GO:0005912(adherens junction)|GO:0007155(cell adhesion)|GO:0007165(signal transduction)|GO:0007267(cell-cell signaling)|GO:0008022(protein C-terminus binding)|GO:0010628(positive regulation of gene expression)|GO:0016607(nuclear speck)|GO:0017016(Ras GTPase binding)|G…	Homo sapiens afadin, adherens junction formation factor (AFDN), transcript variant 1, mRNA [NM_001207008]	AFDN
NR_027906	0.0300599	1.02105	6.78625	0.832141	0.419249	0.802678	-6.26107	NR_027906	6.76114	6.83091	6.83684	6.82018	6.80836	6.91868	6.78545	6.85681	GO:0003674(molecular_function)|GO:0005575(cellular_component)|GO:0008150(biological_process)	Homo sapiens AFDN divergent transcript (AFDN-DT), long non-coding RNA [NR_027906]	AFDN-DT
NM_005935	0.0136242	1.00949	6.85537	0.236927	0.816133	0.972479	-6.58711	NM_005935	6.78443	6.89482	6.81698	6.98904	6.87114	6.96506	6.78545	6.91812	GO:0005515(protein binding)|GO:0005634(nucleus)|GO:0008023(transcription elongation factor complex)|GO:0010468(regulation of gene expression)|GO:0032783(super elongation complex)	Homo sapiens AF4/FMR2 family member 1 (AFF1), transcript variant 2, mRNA [NM_005935]	AFF1
NM_002025	-0.118097	-1.0853	6.60245	-0.266828	0.793478	0.968099	-6.57922	NM_002025	6.47421	6.50034	6.52405	6.61102	6.4671	6.35755	6.4168	6.3958	GO:0002151(G-quadruplex RNA binding)|GO:0005634(nucleus)|GO:0006397(mRNA processing)|GO:0007420(brain development)|GO:0007611(learning or memory)|GO:0008023(transcription elongation factor complex)|GO:0008380(RNA splicing)|GO:0010468(regulation of gene expression)|GO:0010629(negative regulation of gene expression)|GO:0016607(nuclear speck)|GO:0032783(super elongation complex)|GO:0035063(nuclear s…	Homo sapiens AF4/FMR2 family member 2 (AFF2), transcript variant 1, mRNA [NM_002025]	AFF2
NM_002285	0.13759	1.10007	7.12788	2.39018	0.0313988	0.248898	-4.10266	NM_002285	7.18634	7.27008	7.32344	7.11944	7.3025	7.36416	7.46307	7.31993	GO:0003690(double-stranded DNA binding)|GO:0005634(nucleus)|GO:0005654(nucleoplasm)|GO:0005829(cytosol)|GO:0008023(transcription elongation factor complex)|GO:0010468(regulation of gene expression)|GO:0016604(nuclear body)|GO:0032783(super elongation complex)|GO:0034612(response to tumor necrosis factor)|GO:0035116(embryonic hindlimb morphogenesis)	Homo sapiens AF4/FMR2 family member 3 (AFF3), transcript variant 1, mRNA [NM_002285]	AFF3
NM_014423	0.0233789	1.01634	8.27846	0.3072	0.763197	0.960268	-6.5671	NM_014423	8.33957	8.29806	8.66411	8.49273	8.43788	8.47225	8.57465	8.40321	GO:0001650(fibrillar center)|GO:0005515(protein binding)|GO:0005634(nucleus)|GO:0005654(nucleoplasm)|GO:0006366(transcription by RNA polymerase II)|GO:0006368(transcription elongation from RNA polymerase II promoter)|GO:0007286(spermatid development)|GO:0008023(transcription elongation factor complex)|GO:0010468(regulation of gene expression)|GO:0032783(super elongation complex)|GO:0035327(transc…	Homo sapiens AF4/FMR2 family member 4 (AFF4), mRNA [NM_014423]	AFF4
NM_145315	0.31288	1.24219	8.95641	1.83508	0.0877507	0.419225	-5.03139	NM_145315	9.20186	9.21527	9.17262	9.16906	9.37545	9.60386	9.46557	9.56546	GO:0005515(protein binding)|GO:0005524(ATP binding)|GO:0005737(cytoplasm)|GO:0005739(mitochondrion)|GO:0006123(mitochondrial electron transport, cytochrome c to oxygen)|GO:0007005(mitochondrion organization)|GO:0016887(ATPase activity)|GO:0031966(mitochondrial membrane)|GO:0035694(mitochondrial protein catabolic process)	Homo sapiens AFG1 like ATPase (AFG1L), transcript variant 1, mRNA [NM_145315]	AFG1L
NR_003226	0.0907534	1.06493	10.4966	1.3199	0.207971	0.606127	-5.75335	NR_003226	10.6469	10.4885	10.589	10.4626	10.6583	10.5866	10.6825	10.6226		Homo sapiens AFG3 like matrix AAA peptidase subunit 1, pseudogene (AFG3L1P), transcript variant 1, non-coding RNA [NR_003226]	AFG3L1P
NM_006796	-0.121364	-1.08776	8.80566	-1.04436	0.313957	0.718467	-6.06424	NM_006796	8.89419	8.94201	8.83705	8.96432	8.99452	8.71113	8.67556	8.77089	GO:0004222(metalloendopeptidase activity)|GO:0005515(protein binding)|GO:0005524(ATP binding)|GO:0005739(mitochondrion)|GO:0005743(mitochondrial inner membrane)|GO:0005745(m-AAA complex)|GO:0006508(proteolysis)|GO:0006851(mitochondrial calcium ion transmembrane transport)|GO:0007409(axonogenesis)|GO:0007528(neuromuscular junction development)|GO:0008053(mitochondrial fusion)|GO:0008237(metallopep…	Homo sapiens AFG3 like matrix AAA peptidase subunit 2 (AFG3L2), mRNA [NM_006796]	AFG3L2
NM_001133	-0.0184027	-1.01284	6.82984	-0.293864	0.773158	0.9638	-6.57129	NM_001133	6.84353	6.84274	6.7719	6.75029	6.84784	6.80494	6.74609	6.73598	GO:0005504(fatty acid binding)|GO:0005515(protein binding)|GO:0005576(extracellular region)|GO:0005615(extracellular space)|GO:0005737(cytoplasm)|GO:0006810(transport)|GO:0008270(zinc ion binding)|GO:0008431(vitamin E binding)|GO:0050821(protein stabilization)|GO:0051180(vitamin transport)|GO:0070062(extracellular exosome)|GO:0071693(protein transport within extracellular region)|GO:0072562(blood…	Homo sapiens afamin (AFM), mRNA [NM_001133]	AFM
NM_001010982	-0.0412928	-1.02904	7.29159	-0.715586	0.48597	0.844137	-6.35203	NM_001010982	7.373	7.28685	7.27117	7.28685	7.31345	7.18239	7.27	7.28685	GO:0004061(arylformamidase activity)|GO:0005515(protein binding)|GO:0005634(nucleus)|GO:0005737(cytoplasm)|GO:0005829(cytosol)|GO:0009435(NAD biosynthetic process)|GO:0016787(hydrolase activity)|GO:0019441(tryptophan catabolic process to kynurenine)|GO:0034354('de novo' NAD biosynthetic process from tryptophan)	Homo sapiens arylformamidase (AFMID), transcript variant 2, mRNA [NM_001010982]	AFMID
NR_027083	-0.18304	-1.13527	7.10746	-1.67454	0.116131	0.478969	-5.27357	NR_027083	7.16082	7.37829	7.03136	7.01542	6.97011	7.00352	6.95529	6.92481	GO:0004061(arylformamidase activity)|GO:0005515(protein binding)|GO:0005634(nucleus)|GO:0005737(cytoplasm)|GO:0005829(cytosol)|GO:0009435(NAD biosynthetic process)|GO:0016787(hydrolase activity)|GO:0019441(tryptophan catabolic process to kynurenine)|GO:0034354('de novo' NAD biosynthetic process from tryptophan)	Homo sapiens arylformamidase (AFMID), transcript variant 3, non-coding RNA [NR_027083]	AFMID
NM_001134	0.0273724	1.01915	6.71375	0.620844	0.544643	0.874997	-6.41655	NM_001134	6.63572	6.6407	6.66133	6.66356	6.64791	6.75989	6.65015	6.65284	GO:0001542(ovulation from ovarian follicle)|GO:0005504(fatty acid binding)|GO:0005515(protein binding)|GO:0005615(extracellular space)|GO:0005737(cytoplasm)|GO:0005788(endoplasmic reticulum lumen)|GO:0006810(transport)|GO:0008270(zinc ion binding)|GO:0042448(progesterone metabolic process)|GO:0043687(post-translational protein modification)|GO:0044267(cellular protein metabolic process)|GO:006039…	Homo sapiens alpha fetoprotein (AFP), transcript variant 1, mRNA [NM_001134]	AFP
NM_017657	0.235336	1.17718	9.5138	2.05799	0.0586417	0.344484	-4.67363	NM_017657	9.32594	9.36806	9.45134	9.25838	9.57837	9.55171	9.56837	9.64661	GO:0005654(nucleoplasm)|GO:0005737(cytoplasm)|GO:0005794(Golgi apparatus)|GO:0005829(cytosol)|GO:0015031(protein transport)|GO:0030121(AP-1 adaptor complex)|GO:0030276(clathrin binding)|GO:0032588(trans-Golgi network membrane)|GO:0043231(intracellular membrane-bounded organelle)|GO:0046907(intracellular transport)	Homo sapiens aftiphilin (AFTPH), transcript variant 2, mRNA [NM_017657]	AFTPH
NM_203437	0.280622	1.21472	9.68628	2.00302	0.0648583	0.361764	-4.76398	NM_203437	9.51869	9.62053	9.53605	9.61341	9.77738	9.92774	9.76208	9.94397	GO:0005654(nucleoplasm)|GO:0005737(cytoplasm)|GO:0005794(Golgi apparatus)|GO:0005829(cytosol)|GO:0015031(protein transport)|GO:0030121(AP-1 adaptor complex)|GO:0030276(clathrin binding)|GO:0032588(trans-Golgi network membrane)|GO:0043231(intracellular membrane-bounded organelle)|GO:0046907(intracellular transport)	Homo sapiens aftiphilin (AFTPH), transcript variant 1, mRNA [NM_203437]	AFTPH
NM_000027	0.370202	1.29253	9.27689	3.18092	0.00664366	0.0988006	-2.62941	NM_000027	8.47675	8.56653	9.00255	8.49498	8.82893	9.09853	9.09853	8.99563	GO:0003948(N4-(beta-N-acetylglucosaminyl)-L-asparaginase activity)|GO:0005576(extracellular region)|GO:0005615(extracellular space)|GO:0005737(cytoplasm)|GO:0005764(lysosome)|GO:0005783(endoplasmic reticulum)|GO:0006508(proteolysis)|GO:0006517(protein deglycosylation)|GO:0008233(peptidase activity)|GO:0035578(azurophil granule lumen)|GO:0043312(neutrophil degranulation)|GO:0043621(protein self-as…	Homo sapiens aspartylglucosaminidase (AGA), transcript variant 1, mRNA [NM_000027]	AGA
NM_001037131	0.0419582	1.02951	9.66988	0.437099	0.668683	0.929993	-6.51675	NM_001037131	10.2608	10.2606	10.2363	10.1121	10.3056	10.1795	10.1866	10.3658	GO:0003924(GTPase activity)|GO:0005096(GTPase activator activity)|GO:0005515(protein binding)|GO:0005525(GTP binding)|GO:0005543(phospholipid binding)|GO:0005634(nucleus)|GO:0005737(cytoplasm)|GO:0015031(protein transport)|GO:0043547(positive regulation of GTPase activity)|GO:0046872(metal ion binding)	Homo sapiens ArfGAP with GTPase domain, ankyrin repeat and PH domain 1 (AGAP1), transcript variant 1, mRNA [NM_001037131]	AGAP1
NM_133447	0.0680545	1.0483	8.28821	0.717865	0.484607	0.843295	-6.35037	NM_133447	8.16208	8.21379	8.18511	8.27059	8.29016	8.21219	8.37802	8.2234	GO:0005096(GTPase activator activity)|GO:0005634(nucleus)|GO:0043547(positive regulation of GTPase activity)|GO:0046872(metal ion binding)	Homo sapiens ArfGAP with GTPase domain, ankyrin repeat and PH domain 11 (AGAP11), mRNA [NM_133447]	AGAP11
NM_001122772	0.343875	1.26916	7.26275	2.51717	0.0245848	0.217656	-3.87486	NM_001122772	6.96831	6.93995	7.26063	6.99365	7.21067	7.43931	7.54569	7.34235	GO:0003924(GTPase activity)|GO:0005096(GTPase activator activity)|GO:0005515(protein binding)|GO:0005524(ATP binding)|GO:0005525(GTP binding)|GO:0005634(nucleus)|GO:0005654(nucleoplasm)|GO:0005737(cytoplasm)|GO:0005768(endosome)|GO:0005829(cytosol)|GO:0015031(protein transport)|GO:0016020(membrane)|GO:0016197(endosomal transport)|GO:0019901(protein kinase binding)|GO:0030036(actin cytoskeleton or…	Homo sapiens ArfGAP with GTPase domain, ankyrin repeat and PH domain 2 (AGAP2), transcript variant 1, mRNA [NM_001122772]	AGAP2
NR_027032	0.143595	1.10465	9.02876	0.637922	0.533784	0.869109	-6.40556	NR_027032	8.92764	8.88846	8.77633	8.81493	9.20972	9.01201	8.7931	8.96691		Homo sapiens AGAP2 antisense RNA 1 (AGAP2-AS1), long non-coding RNA [NR_027032]	AGAP2-AS1
NM_001042535	-0.373967	-1.29591	9.68714	-1.13353	0.275963	0.681193	-5.97015	NM_001042535	10.3301	9.63515	8.97647	9.59006	9.39148	8.99912	9.42062	9.22468	GO:0003924(GTPase activity)|GO:0005096(GTPase activator activity)|GO:0005525(GTP binding)|GO:0005634(nucleus)|GO:0005737(cytoplasm)|GO:0007165(signal transduction)|GO:0016020(membrane)|GO:0031593(polyubiquitin modification-dependent protein binding)|GO:0034614(cellular response to reactive oxygen species)|GO:0043161(proteasome-mediated ubiquitin-dependent protein catabolic process)|GO:0043547(pos…	Homo sapiens ArfGAP with GTPase domain, ankyrin repeat and PH domain 3 (AGAP3), transcript variant 2, mRNA [NM_001042535]	AGAP3
NM_031946	0.12366	1.0895	10.1601	1.79103	0.0948494	0.434666	-5.09922	NM_031946	10.4503	10.5065	10.4344	10.3355	10.5977	10.576	10.5595	10.4881	GO:0003924(GTPase activity)|GO:0005096(GTPase activator activity)|GO:0005525(GTP binding)|GO:0005634(nucleus)|GO:0005737(cytoplasm)|GO:0007165(signal transduction)|GO:0016020(membrane)|GO:0031593(polyubiquitin modification-dependent protein binding)|GO:0034614(cellular response to reactive oxygen species)|GO:0043161(proteasome-mediated ubiquitin-dependent protein catabolic process)|GO:0043547(pos…	Homo sapiens ArfGAP with GTPase domain, ankyrin repeat and PH domain 3 (AGAP3), transcript variant 1, mRNA [NM_031946]	AGAP3
NM_001144000	-0.011501	-1.008	7.72656	-0.181759	0.858368	0.979625	-6.59923	NM_001144000	7.78033	7.72579	7.59549	7.75322	7.78228	7.6027	7.69827	7.72558	GO:0005096(GTPase activator activity)|GO:0005634(nucleus)|GO:0043547(positive regulation of GTPase activity)|GO:0046872(metal ion binding)	Homo sapiens ArfGAP with GTPase domain, ankyrin repeat and PH domain 5 (AGAP5), mRNA [NM_001144000]	AGAP5
NM_001077665	-0.0869997	-1.06216	7.37041	-1.2472	0.232716	0.635461	-5.84106	NM_001077665	7.57163	7.5708	7.2929	7.42888	7.38748	7.36359	7.43032	7.33483	GO:0005096(GTPase activator activity)|GO:0005634(nucleus)|GO:0043547(positive regulation of GTPase activity)|GO:0046872(metal ion binding)	Homo sapiens ArfGAP with GTPase domain, ankyrin repeat and PH domain 6 (AGAP6), transcript variant 1, mRNA [NM_001077665]	AGAP6
NM_001190810	-0.162155	-1.11896	7.979	-1.27397	0.223347	0.625002	-5.80922	NM_001190810	8.39934	7.88711	7.81333	7.9318	7.86303	7.87055	7.89645	7.75294	GO:0005096(GTPase activator activity)|GO:0005634(nucleus)|GO:0043547(positive regulation of GTPase activity)|GO:0046872(metal ion binding)	Homo sapiens ArfGAP with GTPase domain, ankyrin repeat and PH domain 9 (AGAP9), mRNA [NM_001190810]	AGAP9
ENST00000567715	-0.615304	-1.53188	7.10003	-6.726	9.51419e-06	0.00146523	3.80426	ENST00000567715	7.42338	7.50159	7.64318	7.38235	6.74693	6.9263	6.948	6.86805	GO:0004181(metallocarboxypeptidase activity)|GO:0005829(cytosol)|GO:0006508(proteolysis)|GO:0008270(zinc ion binding)|GO:0015631(tubulin binding)|GO:0035609(C-terminal protein deglutamylation)|GO:0035610(protein side chain deglutamylation)	ATP/GTP binding protein like 1 [Source:HGNC Symbol;Acc:HGNC:26504] [ENST00000567715]	AGBL1
NM_024783	0.195715	1.14529	7.38842	3.01812	0.00918401	0.122223	-2.941	NM_024783	7.19722	7.24347	7.38492	7.24436	7.34624	7.49773	7.56153	7.44734	GO:0004181(metallocarboxypeptidase activity)|GO:0005814(centriole)|GO:0005829(cytosol)|GO:0006508(proteolysis)|GO:0008270(zinc ion binding)|GO:0035610(protein side chain deglutamylation)|GO:0036064(ciliary basal body)	Homo sapiens ATP/GTP binding protein like 2 (AGBL2), mRNA [NM_024783]	AGBL2
NM_001367817	0.0108743	1.00757	7.35767	0.210706	0.836142	0.97653	-6.59327	NM_001367817	7.21947	7.09243	7.19137	7.19814	7.21493	7.19106	7.21189	7.12703	GO:0004181(metallocarboxypeptidase activity)|GO:0005829(cytosol)|GO:0006508(proteolysis)|GO:0008270(zinc ion binding)|GO:0035610(protein side chain deglutamylation)	Homo sapiens ATP/GTP binding protein like 3 (AGBL3), transcript variant 13, mRNA [NM_001367817]	AGBL3
NM_001367813	0.270678	1.20637	6.89824	1.46019	0.166238	0.552568	-5.57343	NM_001367813	6.82217	6.7603	6.80655	6.79238	7.80373	6.75989	6.77273	6.92778	GO:0004181(metallocarboxypeptidase activity)|GO:0005829(cytosol)|GO:0006508(proteolysis)|GO:0008270(zinc ion binding)|GO:0035610(protein side chain deglutamylation)	Homo sapiens ATP/GTP binding protein like 3 (AGBL3), transcript variant 9, mRNA [NM_001367813]	AGBL3
ENST00000416121	-0.11923	-1.08616	6.69038	-1.43576	0.17296	0.561225	-5.60572	ENST00000416121	7.10681	6.66107	6.85372	6.60083	6.60717	6.69739	6.68166	6.75928	GO:0004181(metallocarboxypeptidase activity)|GO:0005794(Golgi apparatus)|GO:0005814(centriole)|GO:0005829(cytosol)|GO:0006508(proteolysis)|GO:0008270(zinc ion binding)|GO:0008285(negative regulation of cell population proliferation)|GO:0015631(tubulin binding)|GO:0021954(central nervous system neuron development)|GO:0035608(protein deglutamylation)|GO:0035609(C-terminal protein deglutamylation)|G…	ATP/GTP binding protein like 4 [Source:HGNC Symbol;Acc:HGNC:25892] [ENST00000416121]	AGBL4
NM_001035507	0.099128	1.07113	8.5604	0.665215	0.516685	0.860649	-6.3874	NM_001035507	8.38102	8.32181	8.39901	8.27307	8.4847	8.43729	8.45756	8.39187	GO:0004181(metallocarboxypeptidase activity)|GO:0005634(nucleus)|GO:0005737(cytoplasm)|GO:0005829(cytosol)|GO:0006508(proteolysis)|GO:0008270(zinc ion binding)|GO:0015630(microtubule cytoskeleton)|GO:0015631(tubulin binding)|GO:0030496(midbody)|GO:0035608(protein deglutamylation)|GO:0035611(protein branching point deglutamylation)|GO:0045171(intercellular bridge)|GO:0051607(defense response to vi…	Homo sapiens ATP/GTP binding protein like 5 (AGBL5), transcript variant 3, mRNA [NM_001035507]	AGBL5
NM_021831	0.228543	1.17165	8.31711	1.83515	0.0877397	0.419225	-5.03128	NM_021831	7.91905	8.13619	7.89898	8.18549	8.28887	8.22882	8.24733	8.28887	GO:0004181(metallocarboxypeptidase activity)|GO:0005634(nucleus)|GO:0005737(cytoplasm)|GO:0005829(cytosol)|GO:0006508(proteolysis)|GO:0008270(zinc ion binding)|GO:0015630(microtubule cytoskeleton)|GO:0015631(tubulin binding)|GO:0030496(midbody)|GO:0035608(protein deglutamylation)|GO:0035611(protein branching point deglutamylation)|GO:0045171(intercellular bridge)|GO:0051607(defense response to vi…	Homo sapiens ATP/GTP binding protein like 5 (AGBL5), transcript variant 1, mRNA [NM_021831]	AGBL5
NM_001136	-0.0592988	-1.04196	8.19209	-0.711706	0.488297	0.845452	-6.35484	NM_001136	8.23497	8.25989	8.53053	8.33651	8.19568	8.23467	8.51397	8.18038	GO:0001540(amyloid-beta binding)|GO:0001650(fibrillar center)|GO:0001666(response to hypoxia)|GO:0001774(microglial cell activation)|GO:0001914(regulation of T cell mediated cytotoxicity)|GO:0001934(positive regulation of protein phosphorylation)|GO:0004888(transmembrane signaling receptor activity)|GO:0005044(scavenger receptor activity)|GO:0005515(protein binding)|GO:0005576(extracellular regio…	Homo sapiens advanced glycosylation end-product specific receptor (AGER), transcript variant 1, mRNA [NM_001136]	AGER
NM_004504	0.209183	1.15603	11.4227	2.1009	0.054175	0.330802	-4.60221	NM_004504	11.7947	11.8103	11.886	11.8742	11.8658	12.1337	12.0598	12.1425	GO:0001675(acrosome assembly)|GO:0003677(DNA binding)|GO:0003723(RNA binding)|GO:0005096(GTPase activator activity)|GO:0005515(protein binding)|GO:0005643(nuclear pore)|GO:0005829(cytosol)|GO:0006406(mRNA export from nucleus)|GO:0007275(multicellular organism development)|GO:0007289(spermatid nucleus differentiation)|GO:0031410(cytoplasmic vesicle)|GO:0042995(cell projection)|GO:0043025(neuronal …	Homo sapiens ArfGAP with FG repeats 1 (AGFG1), transcript variant 2, mRNA [NM_004504]	AGFG1
NM_006076	-0.143364	-1.10448	7.04717	-3.15522	0.00699249	0.102268	-2.67877	NM_006076	7.25474	7.23831	7.25654	7.29484	7.15131	7.11855	7.06732	7.13379	GO:0003674(molecular_function)|GO:0005096(GTPase activator activity)|GO:0008150(biological_process)|GO:0016020(membrane)|GO:0043547(positive regulation of GTPase activity)|GO:0046872(metal ion binding)	Homo sapiens ArfGAP with FG repeats 2 (AGFG2), mRNA [NM_006076]	AGFG2
BC002828	-0.230323	-1.1731	8.77939	-1.44318	0.170893	0.558367	-5.59595	BC002828	8.30364	8.51268	8.26444	8.55165	8.21977	8.41052	7.84451	8.23631	GO:0001525(angiogenesis)|GO:0001570(vasculogenesis)|GO:0001938(positive regulation of endothelial cell proliferation)|GO:0003676(nucleic acid binding)|GO:0005515(protein binding)|GO:0005576(extracellular region)|GO:0005737(cytoplasm)|GO:0007155(cell adhesion)|GO:0045766(positive regulation of angiogenesis)|GO:0048471(perinuclear region of cytoplasm)	Homo sapiens angiogenic factor with G patch and FHA domains 1, mRNA (cDNA clone IMAGE:3659316), complete cds. [BC002828]	AGGF1
NM_018046	0.133968	1.09731	10.0078	1.1602	0.265303	0.670278	-5.94077	NM_018046	10.0457	10.1945	10.245	10.2024	10.2735	10.4108	10.2556	10.2836	GO:0001525(angiogenesis)|GO:0001570(vasculogenesis)|GO:0001938(positive regulation of endothelial cell proliferation)|GO:0003676(nucleic acid binding)|GO:0005515(protein binding)|GO:0005576(extracellular region)|GO:0005737(cytoplasm)|GO:0007155(cell adhesion)|GO:0045766(positive regulation of angiogenesis)|GO:0048471(perinuclear region of cytoplasm)	Homo sapiens angiogenic factor with G-patch and FHA domains 1 (AGGF1), mRNA [NM_018046]	AGGF1
ENST00000492693	-0.0745592	-1.05304	6.83357	-1.89972	0.0781934	0.396011	-4.93007	ENST00000492693	6.93258	6.91252	6.90839	6.92147	6.87767	6.79807	6.87882	6.82217	GO:0001727(lipid kinase activity)|GO:0001729(ceramide kinase activity)|GO:0003951(NAD+ kinase activity)|GO:0004143(diacylglycerol kinase activity)|GO:0005524(ATP binding)|GO:0005737(cytoplasm)|GO:0005739(mitochondrion)|GO:0005741(mitochondrial outer membrane)|GO:0005743(mitochondrial inner membrane)|GO:0005758(mitochondrial intermembrane space)|GO:0005829(cytosol)|GO:0006665(sphingolipid metaboli…	acylglycerol kinase [Source:HGNC Symbol;Acc:HGNC:21869] [ENST00000492693]	AGK
NM_018238	-0.172077	-1.12668	9.37413	-1.58202	0.13589	0.512474	-5.40649	NM_018238	9.43847	9.33357	9.24926	9.09156	9.13113	9.17925	8.92481	9.18936	GO:0001727(lipid kinase activity)|GO:0001729(ceramide kinase activity)|GO:0003951(NAD+ kinase activity)|GO:0004143(diacylglycerol kinase activity)|GO:0005524(ATP binding)|GO:0005737(cytoplasm)|GO:0005739(mitochondrion)|GO:0005741(mitochondrial outer membrane)|GO:0005743(mitochondrial inner membrane)|GO:0005758(mitochondrial intermembrane space)|GO:0005829(cytosol)|GO:0006665(sphingolipid metaboli…	Homo sapiens acylglycerol kinase (AGK), transcript variant 1, mRNA [NM_018238]	AGK
NM_000028	-0.124895	-1.09043	10.1657	-1.14409	0.271704	0.676742	-5.95859	NM_000028	10.071	10.1389	10.0953	10.15	9.81631	10.0759	9.93004	10.1334	GO:0004133(glycogen debranching enzyme activity)|GO:0004134(4-alpha-glucanotransferase activity)|GO:0004135(amylo-alpha-1,6-glucosidase activity)|GO:0005515(protein binding)|GO:0005576(extracellular region)|GO:0005634(nucleus)|GO:0005737(cytoplasm)|GO:0005829(cytosol)|GO:0005978(glycogen biosynthetic process)|GO:0005980(glycogen catabolic process)|GO:0007584(response to nutrient)|GO:0016234(inclu…	Homo sapiens amylo-alpha-1, 6-glucosidase, 4-alpha-glucanotransferase (AGL), transcript variant 4, mRNA [NM_000028]	AGL
NM_024758	-0.0219321	-1.01532	8.70915	-0.231252	0.820453	0.973517	-6.58851	NM_024758	8.24506	8.32917	8.07491	8.18497	8.26266	8.17011	8.0246	8.28902	GO:0005739(mitochondrion)|GO:0008295(spermidine biosynthetic process)|GO:0008783(agmatinase activity)|GO:0033389(putrescine biosynthetic process from arginine, using agmatinase)|GO:0046872(metal ion binding)|GO:0097055(agmatine biosynthetic process)	Homo sapiens agmatinase (AGMAT), mRNA [NM_024758]	AGMAT
NM_001004320	-0.0714129	-1.05075	6.59388	-1.71975	0.10742	0.461815	-5.2068	NM_001004320	6.63572	6.57436	6.60594	6.62114	6.53187	6.51175	6.53187	6.57601	GO:0005506(iron ion binding)|GO:0005515(protein binding)|GO:0005783(endoplasmic reticulum)|GO:0005789(endoplasmic reticulum membrane)|GO:0006643(membrane lipid metabolic process)|GO:0016021(integral component of membrane)|GO:0019432(triglyceride biosynthetic process)|GO:0046485(ether lipid metabolic process)|GO:0050479(glyceryl-ether monooxygenase activity)|GO:0055114(oxidation-reduction process)	Homo sapiens alkylglycerol monooxygenase (AGMO), mRNA [NM_001004320]	AGMO
NM_012199	0.0749832	1.05335	9.08606	1.35009	0.198338	0.592734	-5.7158	NM_012199	9.14535	9.09174	9.15042	9.16521	9.18482	9.23583	9.20444	9.22756	GO:0000932(P-body)|GO:0000956(nuclear-transcribed mRNA catabolic process)|GO:0000978(RNA polymerase II cis-regulatory region sequence-specific DNA binding)|GO:0000993(RNA polymerase II complex binding)|GO:0001046(core promoter sequence-specific DNA binding)|GO:0003723(RNA binding)|GO:0003725(double-stranded RNA binding)|GO:0003727(single-stranded RNA binding)|GO:0004521(endoribonuclease activity)…	Homo sapiens argonaute RISC component 1 (AGO1), transcript variant 1, mRNA [NM_012199]	AGO1
NM_012154	0.0390674	1.02745	11.7816	0.176721	0.86225	0.980242	-6.60018	NM_012154	11.8855	11.959	11.7889	11.9035	12.1298	11.8822	11.7338	11.9473	GO:0000340(RNA 7-methylguanosine cap binding)|GO:0000932(P-body)|GO:0000993(RNA polymerase II complex binding)|GO:0001046(core promoter sequence-specific DNA binding)|GO:0003723(RNA binding)|GO:0003725(double-stranded RNA binding)|GO:0003727(single-stranded RNA binding)|GO:0003743(translation initiation factor activity)|GO:0004521(endoribonuclease activity)|GO:0005515(protein binding)|GO:0005634(…	Homo sapiens argonaute RISC catalytic component 2 (AGO2), transcript variant 1, mRNA [NM_012154]	AGO2
NM_024852	0.282312	1.21614	9.70904	3.15232	0.00703303	0.102497	-2.68434	NM_024852	9.5932	9.68964	9.56146	9.7972	9.86891	10.1049	9.77584	10.0211	GO:0000794(condensed nuclear chromosome)|GO:0000932(P-body)|GO:0003723(RNA binding)|GO:0003725(double-stranded RNA binding)|GO:0003727(single-stranded RNA binding)|GO:0004521(endoribonuclease activity)|GO:0005515(protein binding)|GO:0005654(nucleoplasm)|GO:0005737(cytoplasm)|GO:0005829(cytosol)|GO:0006402(mRNA catabolic process)|GO:0007223(Wnt signaling pathway, calcium modulating pathway)|GO:001…	Homo sapiens argonaute RISC catalytic component 3 (AGO3), transcript variant 1, mRNA [NM_024852]	AGO3
NM_017629	0.257787	1.19564	7.73254	1.99356	0.0659876	0.364508	-4.7794	NM_017629	7.62867	7.87709	7.93369	7.87824	7.90595	8.19637	8.09853	8.148	GO:0000932(P-body)|GO:0003725(double-stranded RNA binding)|GO:0003727(single-stranded RNA binding)|GO:0005515(protein binding)|GO:0005634(nucleus)|GO:0005737(cytoplasm)|GO:0005829(cytosol)|GO:0006402(mRNA catabolic process)|GO:0007130(synaptonemal complex assembly)|GO:0007140(male meiotic nuclear division)|GO:0007223(Wnt signaling pathway, calcium modulating pathway)|GO:0008584(male gonad develop…	Homo sapiens argonaute RISC component 4 (AGO4), transcript variant 1, mRNA [NM_017629]	AGO4
NM_006411	0.128207	1.09293	12.3762	1.12841	0.278046	0.683445	-5.97573	NM_006411	11.9656	11.9764	11.9276	12.1326	12.1024	12.2553	12.089	12.0683	GO:0001819(positive regulation of cytokine production)|GO:0001961(positive regulation of cytokine-mediated signaling pathway)|GO:0003841(1-acylglycerol-3-phosphate O-acyltransferase activity)|GO:0005515(protein binding)|GO:0005783(endoplasmic reticulum)|GO:0005789(endoplasmic reticulum membrane)|GO:0006644(phospholipid metabolic process)|GO:0006654(phosphatidic acid biosynthetic process)|GO:00160…	Homo sapiens 1-acylglycerol-3-phosphate O-acyltransferase 1 (AGPAT1), transcript variant 1, mRNA [NM_006411]	AGPAT1
NM_006412	-0.158553	-1.11617	8.238	-1.73032	0.105468	0.457599	-5.19103	NM_006412	8.20472	8.30962	8.14195	8.24236	8.18704	7.96524	8.0189	8.09325	GO:0001819(positive regulation of cytokine production)|GO:0001961(positive regulation of cytokine-mediated signaling pathway)|GO:0003841(1-acylglycerol-3-phosphate O-acyltransferase activity)|GO:0005783(endoplasmic reticulum)|GO:0005789(endoplasmic reticulum membrane)|GO:0005886(plasma membrane)|GO:0006644(phospholipid metabolic process)|GO:0006654(phosphatidic acid biosynthetic process)|GO:00085…	Homo sapiens 1-acylglycerol-3-phosphate O-acyltransferase 2 (AGPAT2), transcript variant 1, mRNA [NM_006412]	AGPAT2
NM_020132	0.100225	1.07194	10.3694	0.545558	0.593926	0.899882	-6.46164	NM_020132	10.5985	10.7134	10.4615	10.6106	10.7074	10.7097	10.4742	10.8935	GO:0000139(Golgi membrane)|GO:0003841(1-acylglycerol-3-phosphate O-acyltransferase activity)|GO:0005515(protein binding)|GO:0005635(nuclear envelope)|GO:0005783(endoplasmic reticulum)|GO:0005789(endoplasmic reticulum membrane)|GO:0005886(plasma membrane)|GO:0006654(phosphatidic acid biosynthetic process)|GO:0008654(phospholipid biosynthetic process)|GO:0012505(endomembrane system)|GO:0016020(memb…	Homo sapiens 1-acylglycerol-3-phosphate O-acyltransferase 3 (AGPAT3), transcript variant 1, mRNA [NM_020132]	AGPAT3
NM_020133	0.466499	1.38175	9.15642	5.25207	0.000120966	0.00746683	1.3029	NM_020133	9.19296	9.26929	9.48865	9.36441	9.78156	9.81206	9.85762	9.73007	GO:0003841(1-acylglycerol-3-phosphate O-acyltransferase activity)|GO:0005515(protein binding)|GO:0005741(mitochondrial outer membrane)|GO:0005783(endoplasmic reticulum)|GO:0005789(endoplasmic reticulum membrane)|GO:0006654(phosphatidic acid biosynthetic process)|GO:0008654(phospholipid biosynthetic process)|GO:0012505(endomembrane system)|GO:0016021(integral component of membrane)|GO:0016024(CDP-…	Homo sapiens 1-acylglycerol-3-phosphate O-acyltransferase 4 (AGPAT4), mRNA [NM_020133]	AGPAT4
ENST00000436279	-0.00666089	-1.00463	6.68683	-0.175114	0.863489	0.98087	-6.60047	ENST00000436279	6.70606	6.82615	6.69305	6.75989	6.70434	6.75989	6.74609	6.74819	GO:0003841(1-acylglycerol-3-phosphate O-acyltransferase activity)|GO:0005515(protein binding)|GO:0005741(mitochondrial outer membrane)|GO:0005783(endoplasmic reticulum)|GO:0005789(endoplasmic reticulum membrane)|GO:0006654(phosphatidic acid biosynthetic process)|GO:0008654(phospholipid biosynthetic process)|GO:0012505(endomembrane system)|GO:0016021(integral component of membrane)|GO:0016024(CDP-…	1-acylglycerol-3-phosphate O-acyltransferase 4 [Source:HGNC Symbol;Acc:HGNC:20885] [ENST00000436279]	AGPAT4
NR_024277	0.417377	1.3355	8.7084	4.60351	0.000406073	0.0168494	0.106979	NR_024277	8.98406	9.16373	9.18348	9.13675	9.54237	9.4068	9.64002	9.54834		Homo sapiens AGPAT4 intronic transcript 1 (AGPAT4-IT1), long non-coding RNA [NR_024277]	AGPAT4-IT1
NM_018361	0.0807569	1.05757	11.9846	0.56989	0.577752	0.892532	-6.44768	NM_018361	12.2823	12.2781	12.2069	12.2214	12.3158	12.4345	12.2329	12.3284	GO:0002244(hematopoietic progenitor cell differentiation)|GO:0003841(1-acylglycerol-3-phosphate O-acyltransferase activity)|GO:0005515(protein binding)|GO:0005635(nuclear envelope)|GO:0005739(mitochondrion)|GO:0005741(mitochondrial outer membrane)|GO:0005789(endoplasmic reticulum membrane)|GO:0006639(acylglycerol metabolic process)|GO:0006654(phosphatidic acid biosynthetic process)|GO:0008654(pho…	Homo sapiens 1-acylglycerol-3-phosphate O-acyltransferase 5 (AGPAT5), mRNA [NM_018361]	AGPAT5
NM_003659	-0.0888067	-1.06349	9.15763	-0.521811	0.60993	0.906841	-6.47471	NM_003659	9.44132	9.59683	9.50358	9.79822	9.35707	9.60386	9.42626	9.59753	GO:0005515(protein binding)|GO:0005730(nucleolus)|GO:0005739(mitochondrion)|GO:0005777(peroxisome)|GO:0005778(peroxisomal membrane)|GO:0005782(peroxisomal matrix)|GO:0005829(cytosol)|GO:0006625(protein targeting to peroxisome)|GO:0008609(alkylglycerone-phosphate synthase activity)|GO:0008610(lipid biosynthetic process)|GO:0008611(ether lipid biosynthetic process)|GO:0016020(membrane)|GO:0016491(o…	Homo sapiens alkylglycerone phosphate synthase (AGPS), mRNA [NM_003659]	AGPS
NM_006408	0.0451626	1.0318	6.71755	0.991576	0.338175	0.73836	-6.11683	NM_006408	6.59479	6.66667	6.67596	6.69174	6.69043	6.66334	6.74609	6.70995	GO:0002162(dystroglycan binding)|GO:0005154(epidermal growth factor receptor binding)|GO:0005515(protein binding)|GO:0005615(extracellular space)|GO:0005783(endoplasmic reticulum)|GO:0010628(positive regulation of gene expression)|GO:0010811(positive regulation of cell-substrate adhesion)|GO:0034976(response to endoplasmic reticulum stress)|GO:0042802(identical protein binding)|GO:0045742(positiv…	Homo sapiens anterior gradient 2, protein disulphide isomerase family member (AGR2), mRNA [NM_006408]	AGR2
NM_176813	-0.0753449	-1.05361	6.80695	-0.686099	0.503816	0.85386	-6.37303	NM_176813	6.93995	6.71467	6.67904	6.70693	6.69043	6.64971	6.68912	6.70995	GO:0002162(dystroglycan binding)|GO:0005515(protein binding)|GO:0005783(endoplasmic reticulum)|GO:0008150(biological_process)|GO:0043231(intracellular membrane-bounded organelle)|GO:0060548(negative regulation of cell death)	Homo sapiens anterior gradient 3, protein disulphide isomerase family member (AGR3), mRNA [NM_176813]	AGR3
NM_198576	-0.112062	-1.08077	9.03085	-1.1989	0.250398	0.655582	-5.89714	NM_198576	8.70801	8.69805	8.73809	8.69087	8.64126	8.54267	8.67231	8.53053	GO:0001523(retinoid metabolic process)|GO:0002162(dystroglycan binding)|GO:0005200(structural constituent of cytoskeleton)|GO:0005201(extracellular matrix structural constituent)|GO:0005509(calcium ion binding)|GO:0005515(protein binding)|GO:0005576(extracellular region)|GO:0005604(basement membrane)|GO:0005796(Golgi lumen)|GO:0005829(cytosol)|GO:0005886(plasma membrane)|GO:0006024(glycosaminogly…	Homo sapiens agrin (AGRN), transcript variant 2, mRNA [NM_198576]	AGRN
NM_000029	0.0281114	1.01968	7.27414	0.279253	0.78412	0.965564	-6.57567	NM_000029	6.87736	7.03857	7.08844	6.96199	6.9311	7.12104	6.99646	7.0302	GO:0000187(activation of MAPK activity)|GO:0001558(regulation of cell growth)|GO:0001819(positive regulation of cytokine production)|GO:0001822(kidney development)|GO:0001974(blood vessel remodeling)|GO:0002016(regulation of blood volume by renin-angiotensin)|GO:0002018(renin-angiotensin regulation of aldosterone production)|GO:0002019(regulation of renal output by angiotensin)|GO:0002027(regulat…	Homo sapiens angiotensinogen (AGT), mRNA [NM_000029]	AGT
NM_015239	0.384824	1.3057	9.84454	2.94906	0.0105326	0.133832	-3.07228	NM_015239	10.0558	10.0833	9.98331	9.91695	10.2704	10.482	10.2709	10.5554	GO:0001754(eye photoreceptor cell differentiation)|GO:0004181(metallocarboxypeptidase activity)|GO:0005634(nucleus)|GO:0005730(nucleolus)|GO:0005737(cytoplasm)|GO:0005739(mitochondrion)|GO:0005829(cytosol)|GO:0006508(proteolysis)|GO:0007005(mitochondrion organization)|GO:0008270(zinc ion binding)|GO:0015631(tubulin binding)|GO:0021702(cerebellar Purkinje cell differentiation)|GO:0021772(olfactory…	Homo sapiens ATP/GTP binding protein 1 (AGTPBP1), transcript variant 2, mRNA [NM_015239]	AGTPBP1
AJ437018	0.30769	1.23772	6.79847	1.51536	0.151852	0.533299	-5.499	AJ437018	6.70606	6.79604	6.72579	6.77931	6.77066	6.73217	6.79482	7.94031	GO:0001754(eye photoreceptor cell differentiation)|GO:0004181(metallocarboxypeptidase activity)|GO:0005634(nucleus)|GO:0005730(nucleolus)|GO:0005737(cytoplasm)|GO:0005739(mitochondrion)|GO:0005829(cytosol)|GO:0006508(proteolysis)|GO:0007005(mitochondrion organization)|GO:0008270(zinc ion binding)|GO:0015631(tubulin binding)|GO:0021702(cerebellar Purkinje cell differentiation)|GO:0021772(olfactory…	Homo sapiens mRNA for hypothetical protein, clone C91-V61. [AJ437018]	AGTPBP1
XM_017014547	-0.0178488	-1.01245	6.58033	-0.382827	0.707578	0.943309	-6.53988	XM_017014547	6.67596	6.78423	6.6193	6.57412	6.67684	6.66334	6.58026	6.66178	GO:0001754(eye photoreceptor cell differentiation)|GO:0004181(metallocarboxypeptidase activity)|GO:0005634(nucleus)|GO:0005730(nucleolus)|GO:0005737(cytoplasm)|GO:0005739(mitochondrion)|GO:0005829(cytosol)|GO:0006508(proteolysis)|GO:0007005(mitochondrion organization)|GO:0008270(zinc ion binding)|GO:0015631(tubulin binding)|GO:0021702(cerebellar Purkinje cell differentiation)|GO:0021772(olfactory…	PREDICTED: Homo sapiens ATP/GTP binding protein 1 (AGTPBP1), transcript variant X6, mRNA [XM_017014547]	AGTPBP1
D13814	-0.0856886	-1.06119	7.04812	-0.813789	0.429343	0.80944	-6.27622	D13814	7.09077	7.10591	7.00843	7.13539	7.24466	6.94764	6.91177	6.89368	GO:0001558(regulation of cell growth)|GO:0001596(angiotensin type I receptor activity)|GO:0001822(kidney development)|GO:0002018(renin-angiotensin regulation of aldosterone production)|GO:0002034(regulation of blood vessel diameter by renin-angiotensin)|GO:0003081(regulation of systemic arterial blood pressure by renin-angiotensin)|GO:0004930(G protein-coupled receptor activity)|GO:0004945(angiot…	Homo sapiens mRNA for angiotensin II type 1b receptor, complete cds. [D13814]	AGTR1
NM_031850	-0.505005	-1.41913	7.2326	-4.27511	0.000763916	0.0254107	-0.516123	NM_031850	7.34707	7.87709	7.31939	7.34568	6.86689	7.10624	6.96831	6.92778	GO:0001558(regulation of cell growth)|GO:0001596(angiotensin type I receptor activity)|GO:0001822(kidney development)|GO:0002018(renin-angiotensin regulation of aldosterone production)|GO:0002034(regulation of blood vessel diameter by renin-angiotensin)|GO:0003081(regulation of systemic arterial blood pressure by renin-angiotensin)|GO:0004930(G protein-coupled receptor activity)|GO:0004945(angiot…	Homo sapiens angiotensin II receptor type 1 (AGTR1), transcript variant 4, mRNA [NM_031850]	AGTR1
NM_000686	-0.0949641	-1.06804	6.75193	-0.212277	0.83494	0.97653	-6.59292	NM_000686	6.55746	6.58825	6.6339	6.67198	6.49785	6.54545	6.51521	6.51323	GO:0001974(blood vessel remodeling)|GO:0001991(regulation of systemic arterial blood pressure by circulatory renin-angiotensin)|GO:0002018(renin-angiotensin regulation of aldosterone production)|GO:0002033(angiotensin-mediated vasodilation involved in regulation of systemic arterial blood pressure)|GO:0002035(brain renin-angiotensin system)|GO:0004930(G protein-coupled receptor activity)|GO:00049…	Homo sapiens angiotensin II receptor type 2 (AGTR2), mRNA [NM_000686]	AGTR2
NM_001040196	0.142794	1.10404	9.79208	1.22812	0.239579	0.643136	-5.86342	NM_001040196	9.50146	9.51052	9.56754	9.39754	9.85886	9.28102	9.85852	9.54984	GO:0000139(Golgi membrane)|GO:0001666(response to hypoxia)|GO:0004945(angiotensin type II receptor activity)|GO:0005515(protein binding)|GO:0005654(nucleoplasm)|GO:0005789(endoplasmic reticulum membrane)|GO:0005829(cytosol)|GO:0005886(plasma membrane)|GO:0005938(cell cortex)|GO:0008217(regulation of blood pressure)|GO:0016021(integral component of membrane)|GO:0030659(cytoplasmic vesicle membrane…	Homo sapiens angiotensin II receptor associated protein (AGTRAP), transcript variant 4, mRNA [NM_001040196]	AGTRAP
NM_000030	-0.100086	-1.07184	6.69581	-1.92961	0.0741004	0.384647	-4.88253	NM_000030	6.94369	6.68609	6.66272	6.72549	6.62933	6.69023	6.6726	6.62548	GO:0004760(serine-pyruvate transaminase activity)|GO:0005515(protein binding)|GO:0005759(mitochondrial matrix)|GO:0005777(peroxisome)|GO:0005782(peroxisomal matrix)|GO:0005829(cytosol)|GO:0006625(protein targeting to peroxisome)|GO:0007219(Notch signaling pathway)|GO:0008453(alanine-glyoxylate transaminase activity)|GO:0008483(transaminase activity)|GO:0009436(glyoxylate catabolic process)|GO:001…	Homo sapiens alanine--glyoxylate and serine--pyruvate aminotransferase (AGXT), mRNA [NM_000030]	AGXT
NM_031900	0.0212444	1.01483	6.69634	0.185029	0.85585	0.979353	-6.5986	NM_031900	6.58975	6.63115	6.67596	6.6921	6.60652	6.64248	6.64058	6.78435	GO:0005739(mitochondrion)|GO:0005759(mitochondrial matrix)|GO:0008453(alanine-glyoxylate transaminase activity)|GO:0009436(glyoxylate catabolic process)|GO:0019265(glycine biosynthetic process, by transamination of glyoxylate)|GO:0019481(L-alanine catabolic process, by transamination)|GO:0030170(pyridoxal phosphate binding)|GO:0045429(positive regulation of nitric oxide biosynthetic process)|GO:0…	Homo sapiens alanine--glyoxylate aminotransferase 2 (AGXT2), transcript variant 1, mRNA [NM_031900]	AGXT2
NM_015446	-0.0206825	-1.01444	8.92512	-0.198492	0.845504	0.977367	-6.59589	NM_015446	9.322	9.24169	9.34783	9.55291	9.20143	9.53077	9.41482	9.23467	GO:0000777(condensed chromosome kinetochore)|GO:0000785(chromatin)|GO:0000981(DNA-binding transcription factor activity, RNA polymerase II-specific)|GO:0003677(DNA binding)|GO:0005634(nucleus)|GO:0005643(nuclear pore)|GO:0005654(nucleoplasm)|GO:0005829(cytosol)|GO:0006357(regulation of transcription by RNA polymerase II)|GO:0007049(cell cycle)|GO:0015031(protein transport)|GO:0016363(nuclear matr…	Homo sapiens AT-hook containing transcription factor 1 (AHCTF1), transcript variant 1, mRNA [NM_015446]	AHCTF1
NM_000687	-0.0278319	-1.01948	13.2812	-0.479296	0.639103	0.919731	-6.49671	NM_000687	13.0612	13.1585	13.1645	13.2037	13.193	13.0413	13.0769	13.1654	GO:0000096(sulfur amino acid metabolic process)|GO:0001666(response to hypoxia)|GO:0002439(chronic inflammatory response to antigenic stimulus)|GO:0004013(adenosylhomocysteinase activity)|GO:0005515(protein binding)|GO:0005634(nucleus)|GO:0005829(cytosol)|GO:0006730(one-carbon metabolic process)|GO:0007584(response to nutrient)|GO:0019510(S-adenosylhomocysteine catabolic process)|GO:0030554(adeny…	Homo sapiens adenosylhomocysteinase (AHCY), transcript variant 1, mRNA [NM_000687]	AHCY
NM_006621	0.152687	1.11164	11.9166	2.27302	0.039247	0.28201	-4.30852	NM_006621	11.4682	11.4732	11.6232	11.4066	11.5987	11.7513	11.7187	11.5133	GO:0003723(RNA binding)|GO:0004013(adenosylhomocysteinase activity)|GO:0005515(protein binding)|GO:0005737(cytoplasm)|GO:0005789(endoplasmic reticulum membrane)|GO:0005829(cytosol)|GO:0006378(mRNA polyadenylation)|GO:0006611(protein export from nucleus)|GO:0006730(one-carbon metabolic process)|GO:0010765(positive regulation of sodium ion transport)|GO:0016324(apical plasma membrane)|GO:0031440(re…	Homo sapiens adenosylhomocysteinase like 1 (AHCYL1), transcript variant 1, mRNA [NM_006621]	AHCYL1
NM_015328	0.0671417	1.04764	8.49491	0.999082	0.334652	0.734942	-6.1095	NM_015328	8.38229	8.44922	8.39374	8.37519	8.42072	8.52831	8.4492	8.47079	GO:0004013(adenosylhomocysteinase activity)|GO:0005515(protein binding)|GO:0005783(endoplasmic reticulum)|GO:0005829(cytosol)|GO:0006730(one-carbon metabolic process)|GO:0033353(S-adenosylmethionine cycle)|GO:0043005(neuron projection)	Homo sapiens adenosylhomocysteinase like 2 (AHCYL2), transcript variant 1, mRNA [NM_015328]	AHCYL2
NM_001029882	-0.194248	-1.14413	8.36813	-3.33394	0.00489777	0.0804153	-2.33449	NM_001029882	8.7478	8.83114	8.71789	8.79842	8.54137	8.57291	8.70793	8.49605	GO:0003677(DNA binding)	Homo sapiens AT-hook DNA binding motif containing 1 (AHDC1), transcript variant 1, mRNA [NM_001029882]	AHDC1
NM_017651	0.171667	1.12636	8.78973	1.39856	0.183631	0.574213	-5.65415	NM_017651	8.73599	8.80245	8.82684	8.75944	8.79723	9.06934	8.96759	8.97724	GO:0001738(morphogenesis of a polarized epithelium)|GO:0001947(heart looping)|GO:0002092(positive regulation of receptor internalization)|GO:0005515(protein binding)|GO:0005813(centrosome)|GO:0005814(centriole)|GO:0005829(cytosol)|GO:0005911(cell-cell junction)|GO:0005912(adherens junction)|GO:0005929(cilium)|GO:0007169(transmembrane receptor protein tyrosine kinase signaling pathway)|GO:0007417(…	Homo sapiens Abelson helper integration site 1 (AHI1), transcript variant 2, mRNA [NM_017651]	AHI1
NM_001620	-0.142802	-1.10405	9.24851	-1.4973	0.156441	0.539443	-5.52358	NM_001620	9.31892	9.41622	9.26501	9.58961	9.23942	9.37476	9.15298	9.25139	GO:0003723(RNA binding)|GO:0005515(protein binding)|GO:0005634(nucleus)|GO:0005737(cytoplasm)|GO:0005765(lysosomal membrane)|GO:0005829(cytosol)|GO:0005886(plasma membrane)|GO:0005925(focal adhesion)|GO:0015629(actin cytoskeleton)|GO:0016020(membrane)|GO:0030315(T-tubule)|GO:0031982(vesicle)|GO:0042383(sarcolemma)|GO:0043034(costamere)|GO:0043484(regulation of RNA splicing)|GO:0044291(cell-cell c…	Homo sapiens AHNAK nucleoprotein (AHNAK), transcript variant 1, mRNA [NM_001620]	AHNAK
NM_024060	0.173592	1.12786	9.06772	1.27709	0.222273	0.623746	-5.80547	NM_024060	8.94338	9.01149	9.28211	8.94398	8.96122	9.19337	9.47697	9.24377	GO:0003723(RNA binding)|GO:0005515(protein binding)|GO:0005634(nucleus)|GO:0005737(cytoplasm)|GO:0005765(lysosomal membrane)|GO:0005829(cytosol)|GO:0005886(plasma membrane)|GO:0005925(focal adhesion)|GO:0015629(actin cytoskeleton)|GO:0016020(membrane)|GO:0030315(T-tubule)|GO:0031982(vesicle)|GO:0042383(sarcolemma)|GO:0043034(costamere)|GO:0043484(regulation of RNA splicing)|GO:0044291(cell-cell c…	Homo sapiens AHNAK nucleoprotein (AHNAK), transcript variant 2, mRNA [NM_024060]	AHNAK
NM_138420	0.103697	1.07452	8.08754	1.12099	0.281087	0.686034	-5.98378	NM_138420	8.32769	8.37938	8.39017	8.71167	8.65866	8.47383	8.63645	8.45475	GO:0001778(plasma membrane repair)|GO:0005515(protein binding)|GO:0005634(nucleus)|GO:0005737(cytoplasm)|GO:0005829(cytosol)|GO:0005886(plasma membrane)|GO:0030018(Z disc)|GO:0030315(T-tubule)|GO:0030659(cytoplasmic vesicle membrane)|GO:0042383(sarcolemma)|GO:0043034(costamere)|GO:0043484(regulation of RNA splicing)	Homo sapiens AHNAK nucleoprotein 2 (AHNAK2), transcript variant 1, mRNA [NM_138420]	AHNAK2
NM_001621	0.0785567	1.05596	12.118	0.50961	0.618235	0.911196	-6.48121	NM_001621	12.6508	12.6765	12.6493	12.6759	12.6973	12.9156	12.4178	12.9361	GO:0000122(negative regulation of transcription by RNA polymerase II)|GO:0000790(nuclear chromatin)|GO:0000976(transcription regulatory region sequence-specific DNA binding)|GO:0000981(DNA-binding transcription factor activity, RNA polymerase II-specific)|GO:0000987(cis-regulatory region sequence-specific DNA binding)|GO:0001094(TFIID-class transcription factor complex binding)|GO:0001223(transcr…	Homo sapiens aryl hydrocarbon receptor (AHR), mRNA [NM_001621]	AHR
NM_001377236	0.159481	1.11689	9.59899	1.04318	0.314485	0.718949	-6.06545	NM_001377236	10.0589	10.1923	10.1503	10.2355	10.199	10.5165	10.2341	10.3254	GO:0000122(negative regulation of transcription by RNA polymerase II)|GO:0000790(nuclear chromatin)|GO:0000981(DNA-binding transcription factor activity, RNA polymerase II-specific)|GO:0004879(nuclear receptor activity)|GO:0005515(protein binding)|GO:0005634(nucleus)|GO:0005654(nucleoplasm)|GO:0005829(cytosol)|GO:0006805(xenobiotic metabolic process)|GO:0030522(intracellular receptor signaling pa…	Homo sapiens aryl-hydrocarbon receptor repressor (AHRR), transcript variant 1, mRNA [NM_001377236]	AHRR
NM_012111	-0.410991	-1.3296	11.7402	-3.30702	0.00516768	0.0833516	-2.38648	NM_012111	12.2434	12.1242	11.8896	11.9063	11.7862	11.4624	11.5342	11.7366	GO:0001671(ATPase activator activity)|GO:0005515(protein binding)|GO:0005783(endoplasmic reticulum)|GO:0005829(cytosol)|GO:0006457(protein folding)|GO:0016032(viral process)|GO:0032781(positive regulation of ATPase activity)|GO:0045296(cadherin binding)|GO:0051087(chaperone binding)|GO:0051879(Hsp90 protein binding)|GO:0070062(extracellular exosome)	Homo sapiens activator of HSP90 ATPase activity 1 (AHSA1), transcript variant 1, mRNA [NM_012111]	AHSA1
ENST00000394457	-0.00086954	-1.0006	8.53384	-0.00794076	0.993776	0.999243	-6.61656	ENST00000394457	8.3789	8.40899	8.3789	8.45962	8.45962	8.56427	8.17804	8.42101	GO:0001671(ATPase activator activity)|GO:0005515(protein binding)|GO:0005829(cytosol)|GO:0006457(protein folding)|GO:0032781(positive regulation of ATPase activity)|GO:0051087(chaperone binding)|GO:0051879(Hsp90 protein binding)	activator of HSP90 ATPase homolog 2, pseudogene [Source:HGNC Symbol;Acc:HGNC:20437] [ENST00000394457]	AHSA2P
NR_152216	0.260914	1.19824	11.6922	1.24252	0.234386	0.638021	-5.84658	NR_152216	11.3429	11.3268	11.586	11.3376	11.6407	11.6101	11.7627	11.6233	GO:0001671(ATPase activator activity)|GO:0005515(protein binding)|GO:0005829(cytosol)|GO:0006457(protein folding)|GO:0032781(positive regulation of ATPase activity)|GO:0051087(chaperone binding)|GO:0051879(Hsp90 protein binding)	Homo sapiens activator of HSP90 ATPase homolog 2, pseudogene (AHSA2P), transcript variant 6, non-coding RNA [NR_152216]	AHSA2P
NM_001622	-0.0105695	-1.00735	7.02953	-0.070205	0.94502	0.995225	-6.614	NM_001622	6.68604	6.63736	6.73023	6.71114	6.62623	6.7079	6.66053	6.72782	GO:0001501(skeletal system development)|GO:0002576(platelet degranulation)|GO:0004866(endopeptidase inhibitor activity)|GO:0004869(cysteine-type endopeptidase inhibitor activity)|GO:0005576(extracellular region)|GO:0005615(extracellular space)|GO:0005788(endoplasmic reticulum lumen)|GO:0005794(Golgi apparatus)|GO:0006907(pinocytosis)|GO:0006953(acute-phase response)|GO:0010951(negative regulation…	Homo sapiens alpha 2-HS glycoprotein (AHSG), transcript variant 2, mRNA [NM_001622]	AHSG
NM_016633	-0.0726042	-1.05161	6.8655	-0.221268	0.828067	0.974855	-6.59088	NM_016633	6.68956	6.83684	6.68912	6.70693	6.55746	6.69043	6.67419	6.70995	GO:0005515(protein binding)|GO:0005737(cytoplasm)|GO:0005833(hemoglobin complex)|GO:0006457(protein folding)|GO:0020027(hemoglobin metabolic process)|GO:0030097(hemopoiesis)|GO:0030218(erythrocyte differentiation)|GO:0030492(hemoglobin binding)|GO:0050821(protein stabilization)|GO:0051082(unfolded protein binding)	Homo sapiens alpha hemoglobin stabilizing protein (AHSP), transcript variant 1, mRNA [NM_016633]	AHSP
NM_020661	0.00760873	1.00529	6.65883	0.190018	0.852013	0.978649	-6.59762	NM_020661	6.57033	6.62617	6.66667	6.67728	6.64791	6.64971	6.61149	6.66178	GO:0000932(P-body)|GO:0003723(RNA binding)|GO:0004126(cytidine deaminase activity)|GO:0005515(protein binding)|GO:0005634(nucleus)|GO:0005737(cytoplasm)|GO:0006397(mRNA processing)|GO:0008270(zinc ion binding)|GO:0009972(cytidine deamination)|GO:0010529(negative regulation of transposition)|GO:0016445(somatic diversification of immunoglobulins)|GO:0016446(somatic hypermutation of immunoglobulin g…	Homo sapiens activation induced cytidine deaminase (AICDA), transcript variant 1, mRNA [NM_020661]	AICDA
NM_022831	0.0696574	1.04947	9.30865	1.22493	0.240742	0.644786	-5.86714	NM_022831	9.00643	8.97014	9.12565	8.90206	8.98354	9.04069	9.12052	9.13816	GO:0005515(protein binding)|GO:0005575(cellular_component)|GO:0005737(cytoplasm)|GO:0009953(dorsal/ventral pattern formation)|GO:0016020(membrane)|GO:0019904(protein domain specific binding)|GO:0031333(negative regulation of protein-containing complex assembly)|GO:0035091(phosphatidylinositol binding)|GO:0043508(negative regulation of JUN kinase activity)|GO:0046329(negative regulation of JNK cas…	Homo sapiens axin interactor, dorsalization associated (AIDA), mRNA [NM_022831]	AIDA
NM_001623	0.0737952	1.05248	6.73247	1.40843	0.180748	0.571618	-5.6414	NM_001623	6.63572	6.67904	6.71425	6.57412	6.69043	6.73217	6.70174	6.77396	GO:0001726(ruffle)|GO:0001774(microglial cell activation)|GO:0001891(phagocytic cup)|GO:0001934(positive regulation of protein phosphorylation)|GO:0003674(molecular_function)|GO:0005509(calcium ion binding)|GO:0005634(nucleus)|GO:0005737(cytoplasm)|GO:0005829(cytosol)|GO:0005884(actin filament)|GO:0006911(phagocytosis, engulfment)|GO:0006954(inflammatory response)|GO:0008284(positive regulation o…	Homo sapiens allograft inflammatory factor 1 (AIF1), transcript variant 3, mRNA [NM_001623]	AIF1
NM_001185095	0.080057	1.05706	7.92405	0.583922	0.56853	0.88757	-6.43936	NM_001185095	7.28048	7.27932	7.10754	7.15956	7.21977	7.47015	7.19291	7.2643	GO:0005509(calcium ion binding)|GO:0005737(cytoplasm)|GO:0005884(actin filament)|GO:0005925(focal adhesion)|GO:0015629(actin cytoskeleton)|GO:0032587(ruffle membrane)|GO:0032991(protein-containing complex)|GO:0042995(cell projection)|GO:0051015(actin filament binding)|GO:0051017(actin filament bundle assembly)|GO:0070062(extracellular exosome)|GO:0097178(ruffle assembly)	Homo sapiens allograft inflammatory factor 1 like (AIF1L), transcript variant 3, mRNA [NM_001185095]	AIF1L
NM_031426	0.0522882	1.03691	7.45955	0.289369	0.776525	0.964093	-6.57266	NM_031426	7.05901	7.02791	6.96939	7.01542	7.11634	7.07782	7.03652	7.05019	GO:0005509(calcium ion binding)|GO:0005737(cytoplasm)|GO:0005884(actin filament)|GO:0005925(focal adhesion)|GO:0015629(actin cytoskeleton)|GO:0032587(ruffle membrane)|GO:0032991(protein-containing complex)|GO:0042995(cell projection)|GO:0051015(actin filament binding)|GO:0051017(actin filament bundle assembly)|GO:0070062(extracellular exosome)|GO:0097178(ruffle assembly)	Homo sapiens allograft inflammatory factor 1 like (AIF1L), transcript variant 1, mRNA [NM_031426]	AIF1L
NM_004208	0.00527591	1.00366	14.3612	0.044637	0.965025	0.997127	-6.61554	NM_004208	14.38	14.5159	14.2737	14.5358	14.3999	14.5642	14.2237	14.5388	GO:0002931(response to ischemia)|GO:0003677(DNA binding)|GO:0005515(protein binding)|GO:0005634(nucleus)|GO:0005739(mitochondrion)|GO:0005743(mitochondrial inner membrane)|GO:0005758(mitochondrial intermembrane space)|GO:0005829(cytosol)|GO:0006915(apoptotic process)|GO:0006919(activation of cysteine-type endopeptidase activity involved in apoptotic process)|GO:0009636(response to toxic substance…	Homo sapiens apoptosis inducing factor mitochondria associated 1 (AIFM1), transcript variant 1, mRNA [NM_004208]	AIFM1
NM_032797	0.281864	1.21576	10.9486	3.19671	0.00643801	0.0966849	-2.59906	NM_032797	10.8234	10.8312	10.6692	10.7586	11.1842	11.0686	10.8082	11.1488	GO:0003677(DNA binding)|GO:0004174(electron-transferring-flavoprotein dehydrogenase activity)|GO:0005515(protein binding)|GO:0005615(extracellular space)|GO:0005634(nucleus)|GO:0005737(cytoplasm)|GO:0005739(mitochondrion)|GO:0005741(mitochondrial outer membrane)|GO:0005811(lipid droplet)|GO:0005829(cytosol)|GO:0005886(plasma membrane)|GO:0006743(ubiquinone metabolic process)|GO:0008637(apoptotic …	Homo sapiens apoptosis inducing factor mitochondria associated 2 (AIFM2), transcript variant 2, mRNA [NM_032797]	AIFM2
NM_001018060	0.00057263	1.0004	6.75348	0.0135101	0.989411	0.998966	-6.6165	NM_001018060	6.71768	6.68912	6.78423	6.77931	6.68475	6.74693	6.70174	6.8392	GO:0005634(nucleus)|GO:0005739(mitochondrion)|GO:0005743(mitochondrial inner membrane)|GO:0005783(endoplasmic reticulum)|GO:0005829(cytosol)|GO:0016491(oxidoreductase activity)|GO:0046872(metal ion binding)|GO:0050660(flavin adenine dinucleotide binding)|GO:0051537(2 iron, 2 sulfur cluster binding)|GO:0055114(oxidation-reduction process)|GO:0097194(execution phase of apoptosis)	Homo sapiens apoptosis inducing factor mitochondria associated 3 (AIFM3), transcript variant 2, mRNA [NM_001018060]	AIFM3
NM_001366345	-0.0325529	-1.02282	7.04002	-0.407799	0.689568	0.937274	-6.52961	NM_001366345	6.99258	7.03342	7.01611	7.04883	6.99612	6.97011	7.01437	6.98014	GO:0005515(protein binding)|GO:0005886(plasma membrane)|GO:0016020(membrane)|GO:0016021(integral component of membrane)|GO:0016787(hydrolase activity)|GO:0042758(long-chain fatty acid catabolic process)	Homo sapiens androgen induced 1 (AIG1), transcript variant 7, mRNA [NM_001366345]	AIG1
NM_016108	-0.148431	-1.10836	9.86938	-0.954342	0.356043	0.754148	-6.15251	NM_016108	9.89591	9.99515	9.91879	10.0094	9.64431	9.86302	9.81463	9.90355	GO:0005515(protein binding)|GO:0005886(plasma membrane)|GO:0016020(membrane)|GO:0016021(integral component of membrane)|GO:0016787(hydrolase activity)|GO:0042758(long-chain fatty acid catabolic process)	Homo sapiens androgen induced 1 (AIG1), transcript variant 1, mRNA [NM_016108]	AIG1
NM_004833	0.0155869	1.01086	6.65427	0.408281	0.689222	0.937039	-6.5294	NM_004833	6.59479	6.66667	6.6339	6.6425	6.67684	6.63526	6.63526	6.65284	GO:0002218(activation of innate immune response)|GO:0002230(positive regulation of defense response to virus by host)|GO:0003690(double-stranded DNA binding)|GO:0005515(protein binding)|GO:0005654(nucleoplasm)|GO:0005737(cytoplasm)|GO:0005739(mitochondrion)|GO:0005829(cytosol)|GO:0006915(apoptotic process)|GO:0006954(inflammatory response)|GO:0006955(immune response)|GO:0032088(negative regulatio…	Homo sapiens absent in melanoma 2 (AIM2), transcript variant 1, mRNA [NM_004833]	AIM2
NM_004757	-0.0556849	-1.03935	10.8261	-0.565067	0.580939	0.894013	-6.45049	NM_004757	10.7323	10.7114	10.8467	10.6531	10.5827	10.6917	10.8306	10.6157	GO:0000049(tRNA binding)|GO:0001525(angiogenesis)|GO:0001937(negative regulation of endothelial cell proliferation)|GO:0005125(cytokine activity)|GO:0005515(protein binding)|GO:0005615(extracellular space)|GO:0005634(nucleus)|GO:0005783(endoplasmic reticulum)|GO:0005794(Golgi apparatus)|GO:0005829(cytosol)|GO:0006418(tRNA aminoacylation for protein translation)|GO:0006915(apoptotic process)|GO:00…	Homo sapiens aminoacyl tRNA synthetase complex interacting multifunctional protein 1 (AIMP1), transcript variant 1, mRNA [NM_004757]	AIMP1
NM_006303	0.0578666	1.04093	12.4508	0.576527	0.57338	0.890463	-6.44377	NM_006303	12.7898	12.7183	12.5949	12.6237	12.8784	12.8246	12.5523	12.7029	GO:0005515(protein binding)|GO:0005634(nucleus)|GO:0005829(cytosol)|GO:0006418(tRNA aminoacylation for protein translation)|GO:0006915(apoptotic process)|GO:0008285(negative regulation of cell population proliferation)|GO:0016020(membrane)|GO:0017101(aminoacyl-tRNA synthetase multienzyme complex)|GO:0031398(positive regulation of protein ubiquitination)|GO:0060090(molecular adaptor activity)|GO:0…	Homo sapiens aminoacyl tRNA synthetase complex interacting multifunctional protein 2 (AIMP2), transcript variant 1, mRNA [NM_006303]	AIMP2
NM_003977	-0.320406	-1.24868	11.2479	-3.99742	0.00131409	0.0354879	-1.04967	NM_003977	11.5847	11.4713	11.4447	11.4504	11.2923	11.0345	11.259	11.0838	GO:0000413(protein peptidyl-prolyl isomerization)|GO:0003713(transcription coactivator activity)|GO:0003755(peptidyl-prolyl cis-trans isomerase activity)|GO:0005515(protein binding)|GO:0005654(nucleoplasm)|GO:0005737(cytoplasm)|GO:0005829(cytosol)|GO:0005886(plasma membrane)|GO:0006626(protein targeting to mitochondrion)|GO:0006805(xenobiotic metabolic process)|GO:0008134(transcription factor bin…	Homo sapiens aryl hydrocarbon receptor interacting protein (AIP), transcript variant 1, mRNA [NM_003977]	AIP
NM_014336	0.116095	1.0838	6.74603	1.29655	0.215678	0.615538	-5.78195	NM_014336	6.69251	6.79683	6.67255	6.75596	6.73462	6.71451	6.7142	7.2189	GO:0000413(protein peptidyl-prolyl isomerization)|GO:0001895(retina homeostasis)|GO:0001917(photoreceptor inner segment)|GO:0001918(farnesylated protein binding)|GO:0003755(peptidyl-prolyl cis-trans isomerase activity)|GO:0005515(protein binding)|GO:0005634(nucleus)|GO:0005654(nucleoplasm)|GO:0005737(cytoplasm)|GO:0005829(cytosol)|GO:0007601(visual perception)|GO:0007603(phototransduction, visibl…	Homo sapiens aryl hydrocarbon receptor interacting protein like 1 (AIPL1), transcript variant 1, mRNA [NM_014336]	AIPL1
ENST00000397994	-0.0181209	-1.01264	6.70845	-0.376688	0.712034	0.944885	-6.54231	ENST00000397994	6.67596	6.74062	6.64701	6.68519	6.70434	6.60733	6.67419	6.69043	GO:0000976(transcription regulatory region sequence-specific DNA binding)|GO:0000977(RNA polymerase II transcription regulatory region sequence-specific DNA binding)|GO:0000981(DNA-binding transcription factor activity, RNA polymerase II-specific)|GO:0001228(DNA-binding transcription activator activity, RNA polymerase II-specific)|GO:0002458(peripheral T cell tolerance induction)|GO:0002509(centr…	autoimmune regulator [Source:HGNC Symbol;Acc:HGNC:360] [ENST00000397994]	AIRE
NM_000383	-0.00461435	-1.0032	6.90607	-0.12266	0.904114	0.989121	-6.60868	NM_000383	6.84784	6.89822	6.8607	6.84627	6.85992	6.84941	6.86844	6.85681	GO:0000976(transcription regulatory region sequence-specific DNA binding)|GO:0000977(RNA polymerase II transcription regulatory region sequence-specific DNA binding)|GO:0000981(DNA-binding transcription factor activity, RNA polymerase II-specific)|GO:0001228(DNA-binding transcription activator activity, RNA polymerase II-specific)|GO:0002458(peripheral T cell tolerance induction)|GO:0002509(centr…	Homo sapiens autoimmune regulator (AIRE), mRNA [NM_000383]	AIRE
NM_018836	-0.116293	-1.08395	6.74383	-1.16802	0.262239	0.667015	-5.93205	NM_018836	7.28195	6.69527	6.68579	6.72565	6.69459	6.77956	6.74515	6.70417	GO:0001953(negative regulation of cell-matrix adhesion)|GO:0005515(protein binding)|GO:0005912(adherens junction)|GO:0007155(cell adhesion)|GO:0008013(beta-catenin binding)|GO:0009898(cytoplasmic side of plasma membrane)|GO:0009986(cell surface)|GO:0016323(basolateral plasma membrane)|GO:0016324(apical plasma membrane)|GO:0030860(regulation of polarized epithelial cell differentiation)|GO:0044214…	Homo sapiens adherens junctions associated protein 1 (AJAP1), transcript variant 1, mRNA [NM_018836]	AJAP1
NM_032876	-0.220855	-1.16542	11.7403	-1.83417	0.0878932	0.419408	-5.03281	NM_032876	12.0796	12.095	11.9581	12.141	11.6884	12.0208	11.6182	12.0629	GO:0000086(G2/M transition of mitotic cell cycle)|GO:0000122(negative regulation of transcription by RNA polymerase II)|GO:0000932(P-body)|GO:0001666(response to hypoxia)|GO:0003682(chromatin binding)|GO:0003714(transcription corepressor activity)|GO:0005515(protein binding)|GO:0005634(nucleus)|GO:0005654(nucleoplasm)|GO:0005667(transcription regulator complex)|GO:0005794(Golgi apparatus)|GO:0005…	Homo sapiens ajuba LIM protein (AJUBA), transcript variant 1, mRNA [NM_032876]	AJUBA
NM_000476	-0.0332817	-1.02334	9.71638	-0.437583	0.66834	0.929993	-6.51653	NM_000476	9.28492	9.34374	9.41035	9.35088	9.34591	9.26475	9.37441	9.27171	GO:0004017(adenylate kinase activity)|GO:0004550(nucleoside diphosphate kinase activity)|GO:0005524(ATP binding)|GO:0005737(cytoplasm)|GO:0005829(cytosol)|GO:0006163(purine nucleotide metabolic process)|GO:0006165(nucleoside diphosphate phosphorylation)|GO:0006172(ADP biosynthetic process)|GO:0009142(nucleoside triphosphate biosynthetic process)|GO:0015949(nucleobase-containing small molecule int…	Homo sapiens adenylate kinase 1 (AK1), transcript variant 1, mRNA [NM_000476]	AK1
NM_013411	0.0807459	1.05756	12.4164	0.948098	0.359103	0.756637	-6.15837	NM_013411	12.0814	12.0918	12.0473	11.9972	12.0762	12.2706	12.1118	12.0821	GO:0004017(adenylate kinase activity)|GO:0005524(ATP binding)|GO:0005737(cytoplasm)|GO:0005739(mitochondrion)|GO:0005758(mitochondrial intermembrane space)|GO:0006163(purine nucleotide metabolic process)|GO:0006172(ADP biosynthetic process)|GO:0009132(nucleoside diphosphate metabolic process)|GO:0015949(nucleobase-containing small molecule interconversion)|GO:0016310(phosphorylation)|GO:0046033(A…	Homo sapiens adenylate kinase 2 (AK2), transcript variant 2, mRNA [NM_013411]	AK2
NM_001625	-0.121558	-1.08791	14.5492	-2.32118	0.0358197	0.267837	-4.22444	NM_001625	14.6036	14.6747	14.6171	14.5866	14.434	14.5585	14.4545	14.5487	GO:0004017(adenylate kinase activity)|GO:0005524(ATP binding)|GO:0005737(cytoplasm)|GO:0005739(mitochondrion)|GO:0005758(mitochondrial intermembrane space)|GO:0006163(purine nucleotide metabolic process)|GO:0006172(ADP biosynthetic process)|GO:0009132(nucleoside diphosphate metabolic process)|GO:0015949(nucleobase-containing small molecule interconversion)|GO:0016310(phosphorylation)|GO:0046033(A…	Homo sapiens adenylate kinase 2 (AK2), transcript variant 1, mRNA [NM_001625]	AK2
NM_016282	0.034711	1.02435	8.97809	0.298471	0.769712	0.962768	-6.56987	NM_016282	8.59141	8.67265	8.66611	8.47491	8.49922	8.62148	8.84166	8.58155	GO:0004017(adenylate kinase activity)|GO:0005515(protein binding)|GO:0005524(ATP binding)|GO:0005525(GTP binding)|GO:0005737(cytoplasm)|GO:0005739(mitochondrion)|GO:0005759(mitochondrial matrix)|GO:0006163(purine nucleotide metabolic process)|GO:0006172(ADP biosynthetic process)|GO:0007596(blood coagulation)|GO:0009142(nucleoside triphosphate biosynthetic process)|GO:0016310(phosphorylation)|GO:0…	Homo sapiens adenylate kinase 3 (AK3), transcript variant 1, mRNA [NM_016282]	AK3
NM_001005353	-0.360312	-1.2837	9.66921	-3.96825	0.00139164	0.0368113	-1.10598	NM_001005353	9.71901	9.87426	9.71242	9.67218	9.312	9.48963	9.36759	9.36741	GO:0001889(liver development)|GO:0002082(regulation of oxidative phosphorylation)|GO:0004017(adenylate kinase activity)|GO:0004550(nucleoside diphosphate kinase activity)|GO:0005515(protein binding)|GO:0005524(ATP binding)|GO:0005525(GTP binding)|GO:0005737(cytoplasm)|GO:0005739(mitochondrion)|GO:0005759(mitochondrial matrix)|GO:0006163(purine nucleotide metabolic process)|GO:0006165(nucleoside d…	Homo sapiens adenylate kinase 4 (AK4), transcript variant 1, mRNA [NM_001005353]	AK4
NM_174858	-0.00532651	-1.0037	7.78075	-0.0671767	0.947388	0.99555	-6.61422	NM_174858	7.71549	7.70943	7.92558	7.60423	7.63472	7.77807	7.83907	7.68157	GO:0004017(adenylate kinase activity)|GO:0004550(nucleoside diphosphate kinase activity)|GO:0005524(ATP binding)|GO:0005737(cytoplasm)|GO:0005829(cytosol)|GO:0006163(purine nucleotide metabolic process)|GO:0006165(nucleoside diphosphate phosphorylation)|GO:0006172(ADP biosynthetic process)|GO:0006173(dADP biosynthetic process)|GO:0009142(nucleoside triphosphate biosynthetic process)|GO:0009220(py…	Homo sapiens adenylate kinase 5 (AK5), transcript variant 1, mRNA [NM_174858]	AK5
NM_001015891	0.0879627	1.06287	12.7176	0.910303	0.378016	0.771241	-6.19315	NM_001015891	13.2867	13.2722	13.2813	13.377	13.338	13.5059	13.286	13.4392	GO:0004017(adenylate kinase activity)|GO:0005515(protein binding)|GO:0005524(ATP binding)|GO:0005634(nucleus)|GO:0005654(nucleoplasm)|GO:0005730(nucleolus)|GO:0005737(cytoplasm)|GO:0005813(centrosome)|GO:0005829(cytosol)|GO:0015030(Cajal body)|GO:0015949(nucleobase-containing small molecule interconversion)|GO:0016020(membrane)|GO:0016310(phosphorylation)|GO:0016607(nuclear speck)|GO:0016887(ATPa…	Homo sapiens adenylate kinase 6 (AK6), transcript variant 3, mRNA [NM_001015891]	AK6
NM_152327	-0.0577943	-1.04087	6.70583	-1.09164	0.293358	0.698319	-6.01516	NM_152327	6.82655	6.60733	6.77931	6.68519	6.71768	6.60733	6.67419	6.668	GO:0004017(adenylate kinase activity)|GO:0004127(cytidylate kinase activity)|GO:0004550(nucleoside diphosphate kinase activity)|GO:0005524(ATP binding)|GO:0005737(cytoplasm)|GO:0005829(cytosol)|GO:0006163(purine nucleotide metabolic process)|GO:0006165(nucleoside diphosphate phosphorylation)|GO:0009142(nucleoside triphosphate biosynthetic process)|GO:0015949(nucleobase-containing small molecule i…	Homo sapiens adenylate kinase 7 (AK7), transcript variant 1, mRNA [NM_152327]	AK7
AK093333	0.0595129	1.04211	6.8262	0.862599	0.402843	0.791072	-6.23526	AK093333	6.68956	6.79604	6.77931	6.92741	6.79726	6.72537	7.02549	6.88226	GO:0004017(adenylate kinase activity)|GO:0004127(cytidylate kinase activity)|GO:0004550(nucleoside diphosphate kinase activity)|GO:0005515(protein binding)|GO:0005524(ATP binding)|GO:0005829(cytosol)|GO:0005930(axoneme)|GO:0006165(nucleoside diphosphate phosphorylation)|GO:0009142(nucleoside triphosphate biosynthetic process)|GO:0015949(nucleobase-containing small molecule interconversion)|GO:002…	Homo sapiens cDNA FLJ36014 fis, clone TESTI2016101. [AK093333]	AK8
NM_152572	0.0574033	1.04059	7.0684	0.951993	0.357192	0.755718	-6.15472	NM_152572	7.00141	6.92667	6.99365	6.92147	7.042	7.00352	7.05359	6.9737	GO:0004017(adenylate kinase activity)|GO:0004127(cytidylate kinase activity)|GO:0004550(nucleoside diphosphate kinase activity)|GO:0005515(protein binding)|GO:0005524(ATP binding)|GO:0005737(cytoplasm)|GO:0005829(cytosol)|GO:0005930(axoneme)|GO:0006163(purine nucleotide metabolic process)|GO:0006165(nucleoside diphosphate phosphorylation)|GO:0009142(nucleoside triphosphate biosynthetic process)|G…	Homo sapiens adenylate kinase 8 (AK8), transcript variant 1, mRNA [NM_152572]	AK8
NM_145025	-0.0344766	-1.02419	6.79859	-0.397243	0.697158	0.940459	-6.53403	NM_145025	6.70331	6.70882	6.6956	6.73485	6.63934	6.66334	6.66604	6.73596	GO:0004017(adenylate kinase activity)|GO:0004550(nucleoside diphosphate kinase activity)|GO:0005524(ATP binding)|GO:0005634(nucleus)|GO:0005654(nucleoplasm)|GO:0005737(cytoplasm)|GO:0005739(mitochondrion)|GO:0005829(cytosol)|GO:0006163(purine nucleotide metabolic process)|GO:0006174(dADP phosphorylation)|GO:0006186(dGDP phosphorylation)|GO:0006756(AMP phosphorylation)|GO:0006757(ATP generation fr…	Homo sapiens adenylate kinase 9 (AK9), transcript variant 2, mRNA [NM_145025]	AK9
NM_001145128	-0.0886496	-1.06337	6.54368	-1.92074	0.0752937	0.388324	-4.89667	NM_001145128	6.60918	6.53187	6.61102	6.62753	6.56272	6.51914	6.4543	6.48884	GO:0004017(adenylate kinase activity)|GO:0004550(nucleoside diphosphate kinase activity)|GO:0005524(ATP binding)|GO:0005634(nucleus)|GO:0005654(nucleoplasm)|GO:0005737(cytoplasm)|GO:0005739(mitochondrion)|GO:0005829(cytosol)|GO:0006163(purine nucleotide metabolic process)|GO:0006174(dADP phosphorylation)|GO:0006186(dGDP phosphorylation)|GO:0006756(AMP phosphorylation)|GO:0006757(ATP generation fr…	Homo sapiens adenylate kinase 9 (AK9), transcript variant 1, mRNA [NM_001145128]	AK9
NM_003488	0.266316	1.20273	11.8668	2.30111	0.037212	0.273021	-4.25957	NM_003488	12.2393	12.166	11.9766	12.1443	12.4576	12.4507	12.2488	12.4343	GO:0003723(RNA binding)|GO:0005515(protein binding)|GO:0005739(mitochondrion)|GO:0005741(mitochondrial outer membrane)|GO:0005829(cytosol)|GO:0007596(blood coagulation)|GO:0010738(regulation of protein kinase A signaling)|GO:0016020(membrane)|GO:0016021(integral component of membrane)|GO:0034237(protein kinase A regulatory subunit binding)	Homo sapiens A-kinase anchoring protein 1 (AKAP1), transcript variant 1, mRNA [NM_003488]	AKAP1
NM_007202	0.172628	1.12711	8.39904	2.34572	0.0341839	0.261153	-4.18131	NM_007202	8.59631	8.60235	8.55075	8.45186	8.62867	8.87853	8.60762	8.77695	GO:0005515(protein binding)|GO:0005739(mitochondrion)|GO:0005829(cytosol)|GO:0005886(plasma membrane)|GO:0007165(signal transduction)|GO:0007596(blood coagulation)|GO:0008104(protein localization)|GO:0032991(protein-containing complex)|GO:0051018(protein kinase A binding)	Homo sapiens A-kinase anchoring protein 10 (AKAP10), transcript variant 1, mRNA [NM_007202]	AKAP10
NM_016248	0.0996297	1.0715	11.2269	0.781296	0.447594	0.820526	-6.30229	NM_016248	11.132	11.1873	11.3591	11.2781	11.1661	11.5076	11.3441	11.3371	GO:0003091(renal water homeostasis)|GO:0005515(protein binding)|GO:0005730(nucleolus)|GO:0005737(cytoplasm)|GO:0005777(peroxisome)|GO:0005815(microtubule organizing center)|GO:0005829(cytosol)|GO:0005886(plasma membrane)|GO:0008104(protein localization)|GO:0008157(protein phosphatase 1 binding)|GO:0019207(kinase regulator activity)|GO:0030866(cortical actin cytoskeleton organization)|GO:0034237(p…	Homo sapiens A-kinase anchoring protein 11 (AKAP11), mRNA [NM_016248]	AKAP11
AK002166	-0.131289	-1.09527	7.85448	-1.02565	0.322393	0.725429	-6.08315	AK002166	8.0286	7.99356	8.12493	7.99117	8.02133	7.70908	8.04132	7.84137	GO:0005515(protein binding)|GO:0005730(nucleolus)|GO:0005737(cytoplasm)|GO:0005777(peroxisome)|GO:0005815(microtubule organizing center)|GO:0005829(cytosol)|GO:0005886(plasma membrane)|GO:0008104(protein localization)|GO:0008157(protein phosphatase 1 binding)|GO:0035556(intracellular signal transduction)|GO:0051018(protein kinase A binding)	Homo sapiens cDNA FLJ11304 fis, clone PLACE1009997, weakly similar to Rattus norvegicus A-kinase anchoring protein AKAP 220 mRNA. [AK002166]	AKAP11
NM_144497	0.117661	1.08497	7.35168	1.65018	0.121075	0.487638	-5.30906	NM_144497	7.08675	7.30082	7.28046	7.09839	7.32591	7.21775	7.47733	7.21606	GO:0005515(protein binding)|GO:0005516(calmodulin binding)|GO:0005737(cytoplasm)|GO:0005829(cytosol)|GO:0005856(cytoskeleton)|GO:0005886(plasma membrane)|GO:0005925(focal adhesion)|GO:0005938(cell cortex)|GO:0006605(protein targeting)|GO:0007186(G protein-coupled receptor signaling pathway)|GO:0007193(adenylate cyclase-inhibiting G protein-coupled receptor signaling pathway)|GO:0008179(adenylate …	Homo sapiens A-kinase anchoring protein 12 (AKAP12), transcript variant 2, mRNA [NM_144497]	AKAP12
NM_005100	0.162768	1.11943	7.60325	2.12331	0.0519689	0.324002	-4.56461	NM_005100	7.46122	7.3837	7.43489	7.44553	7.59292	7.41429	7.74441	7.6248	GO:0005515(protein binding)|GO:0005516(calmodulin binding)|GO:0005737(cytoplasm)|GO:0005829(cytosol)|GO:0005856(cytoskeleton)|GO:0005886(plasma membrane)|GO:0005925(focal adhesion)|GO:0005938(cell cortex)|GO:0006605(protein targeting)|GO:0007186(G protein-coupled receptor signaling pathway)|GO:0007193(adenylate cyclase-inhibiting G protein-coupled receptor signaling pathway)|GO:0008179(adenylate …	Homo sapiens A-kinase anchoring protein 12 (AKAP12), transcript variant 1, mRNA [NM_005100]	AKAP12
NM_006738	-0.0558806	-1.03949	9.58209	-0.447287	0.661486	0.928143	-6.51207	NM_006738	10.0246	10.2353	10.3543	10.497	10.3147	10.0049	10.374	10.194	GO:0004691(cAMP-dependent protein kinase activity)|GO:0005078(MAP-kinase scaffold activity)|GO:0005089(Rho guanyl-nucleotide exchange factor activity)|GO:0005515(protein binding)|GO:0005634(nucleus)|GO:0005829(cytosol)|GO:0005884(actin filament)|GO:0005938(cell cortex)|GO:0006468(protein phosphorylation)|GO:0007186(G protein-coupled receptor signaling pathway)|GO:0007507(heart development)|GO:001…	Homo sapiens A-kinase anchoring protein 13 (AKAP13), transcript variant 1, mRNA [NM_006738]	AKAP13
NM_178813	0.071629	1.0509	6.9308	0.348572	0.732579	0.951453	-6.55294	NM_178813	6.58073	6.65396	6.63889	6.66356	6.77066	6.67684	6.73005	6.64611	GO:0005515(protein binding)|GO:0005930(axoneme)|GO:0005952(cAMP-dependent protein kinase complex)|GO:0008150(biological_process)|GO:0034237(protein kinase A regulatory subunit binding)	Homo sapiens A-kinase anchoring protein 14 (AKAP14), transcript variant 1, mRNA [NM_178813]	AKAP14
NM_005088	0.00962697	1.0067	12.0976	0.0746086	0.941578	0.994736	-6.61366	NM_005088	11.8695	12.0642	11.755	12.0712	11.8839	12.1058	11.7658	12.0429	GO:0003723(RNA binding)|GO:0005515(protein binding)|GO:0005634(nucleus)|GO:0005681(spliceosomal complex)|GO:0005829(cytosol)|GO:0006355(regulation of transcription, DNA-templated)|GO:0006397(mRNA processing)|GO:0007165(signal transduction)|GO:0008380(RNA splicing)|GO:0016607(nuclear speck)|GO:0042113(B cell activation)|GO:0043484(regulation of RNA splicing)|GO:0051018(protein kinase A binding)	Homo sapiens A-kinase anchoring protein 17A (AKAP17A), transcript variant 1, mRNA [NM_005088]	AKAP17A
ENST00000381261	0.0501358	1.03536	6.67864	1.1074	0.286722	0.691044	-5.9984	ENST00000381261	6.69305	6.62617	6.66667	6.66356	6.78463	6.6974	6.7151	6.65284	GO:0003723(RNA binding)|GO:0005515(protein binding)|GO:0005634(nucleus)|GO:0005681(spliceosomal complex)|GO:0005829(cytosol)|GO:0006355(regulation of transcription, DNA-templated)|GO:0006397(mRNA processing)|GO:0007165(signal transduction)|GO:0008380(RNA splicing)|GO:0016607(nuclear speck)|GO:0042113(B cell activation)|GO:0043484(regulation of RNA splicing)|GO:0051018(protein kinase A binding)	A-kinase anchoring protein 17A [Source:HGNC Symbol;Acc:HGNC:18783] [ENST00000381261]	AKAP17A
NM_006422	0.0732228	1.05206	6.60284	0.709034	0.489903	0.845713	-6.35676	NM_006422	6.44501	6.47902	6.51225	6.54545	6.57317	6.57554	6.56605	6.55986	GO:0001669(acrosomal vesicle)|GO:0001835(blastocyst hatching)|GO:0005515(protein binding)|GO:0005634(nucleus)|GO:0005737(cytoplasm)|GO:0007178(transmembrane receptor protein serine/threonine kinase signaling pathway)|GO:0007338(single fertilization)|GO:0007340(acrosome reaction)|GO:0008104(protein localization)|GO:0031514(motile cilium)|GO:0035686(sperm fibrous sheath)|GO:0051018(protein kinase A…	Homo sapiens A-kinase anchoring protein 3 (AKAP3), transcript variant 2, mRNA [NM_006422]	AKAP3
NM_003886	-0.0587818	-1.04159	6.78961	-0.584167	0.568369	0.88751	-6.43921	NM_003886	6.70131	6.64746	7.22129	6.62114	6.73259	6.79807	6.70174	6.72366	GO:0005515(protein binding)|GO:0005634(nucleus)|GO:0005737(cytoplasm)|GO:0005856(cytoskeleton)|GO:0005952(cAMP-dependent protein kinase complex)|GO:0007165(signal transduction)|GO:0007178(transmembrane receptor protein serine/threonine kinase signaling pathway)|GO:0007338(single fertilization)|GO:0008104(protein localization)|GO:0030018(Z disc)|GO:0030317(flagellated sperm motility)|GO:0031514(mo…	Homo sapiens A-kinase anchoring protein 4 (AKAP4), transcript variant 1, mRNA [NM_003886]	AKAP4
NM_004857	-0.0618273	-1.04379	6.92678	-1.02678	0.321879	0.725044	-6.08202	NM_004857	6.88646	6.89822	7.07648	7.06441	6.80836	6.9263	7.02549	6.91812	GO:0005515(protein binding)|GO:0005516(calmodulin binding)|GO:0005829(cytosol)|GO:0005886(plasma membrane)|GO:0006605(protein targeting)|GO:0007165(signal transduction)|GO:0007193(adenylate cyclase-inhibiting G protein-coupled receptor signaling pathway)|GO:0007194(negative regulation of adenylate cyclase activity)|GO:0007268(chemical synaptic transmission)|GO:0008179(adenylate cyclase binding)|G…	Homo sapiens A-kinase anchoring protein 5 (AKAP5), mRNA [NM_004857]	AKAP5
NM_004274	-0.0258052	-1.01805	6.65805	-0.739842	0.471579	0.835924	-6.33414	NM_004274	6.66178	6.72707	6.67596	6.66356	6.64791	6.63526	6.68912	6.65284	GO:0001508(action potential)|GO:0005515(protein binding)|GO:0005635(nuclear envelope)|GO:0005737(cytoplasm)|GO:0005901(caveola)|GO:0006605(protein targeting)|GO:0008179(adenylate cyclase binding)|GO:0010738(regulation of protein kinase A signaling)|GO:0010880(regulation of release of sequestered calcium ion into cytosol by sarcoplasmic reticulum)|GO:0014701(junctional sarcoplasmic reticulum membr…	Homo sapiens A-kinase anchoring protein 6 (AKAP6), mRNA [NM_004274]	AKAP6
NM_016377	0.382413	1.30352	8.08213	5.37933	9.5989e-05	0.00639255	1.53125	NM_016377	7.81898	7.82585	8.02419	7.73989	8.13105	8.24317	8.36359	8.20075	GO:0000166(nucleotide binding)|GO:0005515(protein binding)|GO:0005634(nucleus)|GO:0005829(cytosol)|GO:0008150(biological_process)|GO:0010738(regulation of protein kinase A signaling)|GO:0019901(protein kinase binding)|GO:0032991(protein-containing complex)|GO:0034237(protein kinase A regulatory subunit binding)|GO:0050804(modulation of chemical synaptic transmission)|GO:0051018(protein kinase A b…	Homo sapiens A-kinase anchoring protein 7 (AKAP7), transcript variant gamma, mRNA [NM_016377]	AKAP7
NM_005858	-0.327231	-1.2546	11.4801	-1.61826	0.12783	0.498694	-5.35503	NM_005858	11.9222	11.9961	11.7829	11.9668	11.7704	11.3763	11.4848	11.7275	GO:0000278(mitotic cell cycle)|GO:0000793(condensed chromosome)|GO:0001939(female pronucleus)|GO:0003690(double-stranded DNA binding)|GO:0003723(RNA binding)|GO:0005515(protein binding)|GO:0005634(nucleus)|GO:0005654(nucleoplasm)|GO:0005730(nucleolus)|GO:0005739(mitochondrion)|GO:0005794(Golgi apparatus)|GO:0007076(mitotic chromosome condensation)|GO:0007165(signal transduction)|GO:0008270(zinc i…	Homo sapiens A-kinase anchoring protein 8 (AKAP8), mRNA [NM_005858]	AKAP8
ENST00000598292	-0.15018	-1.10971	9.4136	-0.950611	0.357869	0.755909	-6.15602	ENST00000598292	9.47814	9.3104	9.4725	9.52411	9.29985	9.20059	9.49069	9.19329	GO:0000785(chromatin)|GO:0003677(DNA binding)|GO:0003723(RNA binding)|GO:0005515(protein binding)|GO:0005521(lamin binding)|GO:0005634(nucleus)|GO:0005737(cytoplasm)|GO:0006397(mRNA processing)|GO:0007076(mitotic chromosome condensation)|GO:0008380(RNA splicing)|GO:0010793(regulation of mRNA export from nucleus)|GO:0016032(viral process)|GO:0016363(nuclear matrix)|GO:0016605(PML body)|GO:0016607(…	A-kinase anchoring protein 8 like [Source:HGNC Symbol;Acc:HGNC:29857] [ENST00000598292]	AKAP8L
NM_014371	-0.0882465	-1.06308	10.1628	-0.706323	0.491535	0.847289	-6.35871	NM_014371	10.2306	10.1295	10.1817	10.0094	10.3442	9.76391	10.1641	9.92606	GO:0000785(chromatin)|GO:0003677(DNA binding)|GO:0003723(RNA binding)|GO:0005515(protein binding)|GO:0005521(lamin binding)|GO:0005634(nucleus)|GO:0005737(cytoplasm)|GO:0006397(mRNA processing)|GO:0007076(mitotic chromosome condensation)|GO:0008380(RNA splicing)|GO:0010793(regulation of mRNA export from nucleus)|GO:0016032(viral process)|GO:0016363(nuclear matrix)|GO:0016605(PML body)|GO:0016607(…	Homo sapiens A-kinase anchoring protein 8 like (AKAP8L), transcript variant 1, mRNA [NM_014371]	AKAP8L
ENST00000358100	0.00964395	1.00671	6.73135	0.230264	0.821206	0.973637	-6.58875	ENST00000358100	6.74819	6.74062	6.81698	6.67198	6.78463	6.71167	6.74609	6.77396	GO:0000086(G2/M transition of mitotic cell cycle)|GO:0003677(DNA binding)|GO:0005102(signaling receptor binding)|GO:0005515(protein binding)|GO:0005794(Golgi apparatus)|GO:0005795(Golgi stack)|GO:0005801(cis-Golgi network)|GO:0005813(centrosome)|GO:0005829(cytosol)|GO:0005856(cytoskeleton)|GO:0007020(microtubule nucleation)|GO:0007165(signal transduction)|GO:0007194(negative regulation of adenyla…	A-kinase anchoring protein 9 [Source:HGNC Symbol;Acc:HGNC:379] [ENST00000358100]	AKAP9
NM_147185	0.0424976	1.0299	9.78552	0.219079	0.829739	0.975069	-6.59138	NM_147185	10.4851	10.5409	10.5704	10.433	10.5387	10.5985	10.5702	10.492	GO:0000086(G2/M transition of mitotic cell cycle)|GO:0003677(DNA binding)|GO:0005102(signaling receptor binding)|GO:0005515(protein binding)|GO:0005794(Golgi apparatus)|GO:0005795(Golgi stack)|GO:0005801(cis-Golgi network)|GO:0005813(centrosome)|GO:0005829(cytosol)|GO:0005856(cytoskeleton)|GO:0007020(microtubule nucleation)|GO:0007165(signal transduction)|GO:0007194(negative regulation of adenyla…	Homo sapiens A-kinase anchoring protein 9 (AKAP9), transcript variant 3, mRNA [NM_147185]	AKAP9
ENST00000493453	-0.0253499	-1.01773	6.73147	-0.588358	0.565631	0.886029	-6.43669	ENST00000493453	6.83802	6.70174	6.71425	6.68519	6.70434	6.65732	6.74609	6.73005	GO:0000086(G2/M transition of mitotic cell cycle)|GO:0003677(DNA binding)|GO:0005102(signaling receptor binding)|GO:0005515(protein binding)|GO:0005794(Golgi apparatus)|GO:0005795(Golgi stack)|GO:0005801(cis-Golgi network)|GO:0005813(centrosome)|GO:0005829(cytosol)|GO:0005856(cytoskeleton)|GO:0007020(microtubule nucleation)|GO:0007165(signal transduction)|GO:0007194(negative regulation of adenyla…	A-kinase anchoring protein 9 [Source:HGNC Symbol;Acc:HGNC:379] [ENST00000493453]	AKAP9
NM_020642	-0.15879	-1.11635	12.0293	-1.9607	0.0700486	0.375041	-4.83262	NM_020642	11.8837	11.96	11.7674	12.0014	11.6606	11.8899	11.6055	11.8213	GO:0005515(protein binding)|GO:0005654(nucleoplasm)|GO:0034446(substrate adhesion-dependent cell spreading)|GO:1901222(regulation of NIK/NF-kappaB signaling)	Homo sapiens A-kinase interacting protein 1 (AKIP1), transcript variant 1, mRNA [NM_020642]	AKIP1
NM_024595	-0.366466	-1.28919	9.44249	-2.14359	0.0500456	0.318464	-4.53043	NM_024595	9.67037	9.72489	9.41653	9.63106	9.5218	8.6791	9.25187	9.5242	GO:0005515(protein binding)|GO:0005634(nucleus)|GO:0005654(nucleoplasm)|GO:0010592(positive regulation of lamellipodium assembly)|GO:0010759(positive regulation of macrophage chemotaxis)|GO:0014839(myoblast migration involved in skeletal muscle regeneration)|GO:0031965(nuclear membrane)|GO:0045663(positive regulation of myoblast differentiation)|GO:1902723(negative regulation of skeletal muscle s…	Homo sapiens akirin 1 (AKIRIN1), transcript variant 1, mRNA [NM_024595]	AKIRIN1
NM_018064	0.047017	1.03313	10.7398	0.396471	0.697714	0.940532	-6.53435	NM_018064	11.0482	11.119	11.257	11.2064	11.2	11.1847	11.2659	11.1681	GO:0000122(negative regulation of transcription by RNA polymerase II)|GO:0005515(protein binding)|GO:0005634(nucleus)|GO:0005654(nucleoplasm)|GO:0008284(positive regulation of cell population proliferation)|GO:0009792(embryo development ending in birth or egg hatching)|GO:0010950(positive regulation of endopeptidase activity)|GO:0017053(transcription repressor complex)|GO:0019899(enzyme binding)|…	Homo sapiens akirin 2 (AKIRIN2), mRNA [NM_018064]	AKIRIN2
ENST00000312033	0.0791822	1.05642	6.72014	2.04515	0.060043	0.348119	-4.69486	ENST00000312033	6.70606	6.64746	6.65374	6.69174	6.69043	6.71768	6.78545	6.82217	GO:0000978(RNA polymerase II cis-regulatory region sequence-specific DNA binding)|GO:0000981(DNA-binding transcription factor activity, RNA polymerase II-specific)|GO:0001228(DNA-binding transcription activator activity, RNA polymerase II-specific)|GO:0001650(fibrillar center)|GO:0001837(epithelial to mesenchymal transition)|GO:0005515(protein binding)|GO:0005654(nucleoplasm)|GO:0005813(centrosom…	AT-hook transcription factor [Source:HGNC Symbol;Acc:HGNC:24108] [ENST00000312033]	AKNA
NM_030767	0.0684152	1.04856	6.81699	1.45905	0.166546	0.552848	-5.57494	NM_030767	6.81698	6.79604	6.81698	6.73682	6.80836	6.86341	6.88646	6.88226	GO:0000978(RNA polymerase II cis-regulatory region sequence-specific DNA binding)|GO:0000981(DNA-binding transcription factor activity, RNA polymerase II-specific)|GO:0001228(DNA-binding transcription activator activity, RNA polymerase II-specific)|GO:0001650(fibrillar center)|GO:0001837(epithelial to mesenchymal transition)|GO:0005515(protein binding)|GO:0005654(nucleoplasm)|GO:0005813(centrosom…	Homo sapiens AT-hook transcription factor (AKNA), transcript variant 2, mRNA [NM_030767]	AKNA
ENST00000472781	0.0502119	1.03542	6.75898	1.23954	0.235452	0.639578	-5.85007	ENST00000472781	6.72537	6.70779	6.71425	6.73682	6.77066	6.77108	6.80735	6.73598	GO:0000978(RNA polymerase II cis-regulatory region sequence-specific DNA binding)|GO:0001228(DNA-binding transcription activator activity, RNA polymerase II-specific)|GO:0001837(epithelial to mesenchymal transition)|GO:0045944(positive regulation of transcription by RNA polymerase II)	AKNA domain containing 1 [Source:HGNC Symbol;Acc:HGNC:28398] [ENST00000472781]	AKNAD1
NM_152763	-0.00293134	-1.00203	6.72477	-0.0889045	0.930413	0.993153	-6.61243	NM_152763	6.7121	6.75154	6.71425	6.77931	6.73259	6.73809	6.75113	6.72366	GO:0000978(RNA polymerase II cis-regulatory region sequence-specific DNA binding)|GO:0001228(DNA-binding transcription activator activity, RNA polymerase II-specific)|GO:0001837(epithelial to mesenchymal transition)|GO:0045944(positive regulation of transcription by RNA polymerase II)	Homo sapiens AKNA domain containing 1 (AKNAD1), transcript variant 1, mRNA [NM_152763]	AKNAD1
NM_006066	0.321358	1.24951	11.3121	4.33101	0.000685466	0.0236357	-0.409372	NM_006066	11.3194	11.3109	11.3935	11.2303	11.7391	11.3882	11.7493	11.6629	GO:0004032(alditol:NADP+ 1-oxidoreductase activity)|GO:0004033(aldo-keto reductase (NADP) activity)|GO:0004745(retinol dehydrogenase activity)|GO:0005515(protein binding)|GO:0005615(extracellular space)|GO:0005829(cytosol)|GO:0006006(glucose metabolic process)|GO:0006081(cellular aldehyde metabolic process)|GO:0008106(alcohol dehydrogenase (NADP+) activity)|GO:0009055(electron transfer activity)|…	Homo sapiens aldo-keto reductase family 1 member A1 (AKR1A1), transcript variant 1, mRNA [NM_006066]	AKR1A1
NM_001628	-0.197405	-1.14663	12.1657	-0.867105	0.400452	0.789869	-6.23137	NM_001628	11.9211	11.8181	11.5257	11.7817	12.0566	11.788	11.6155	10.797	GO:0001523(retinoid metabolic process)|GO:0001758(retinal dehydrogenase activity)|GO:0001894(tissue homeostasis)|GO:0002070(epithelial cell maturation)|GO:0003091(renal water homeostasis)|GO:0004032(alditol:NADP+ 1-oxidoreductase activity)|GO:0005515(protein binding)|GO:0005615(extracellular space)|GO:0005654(nucleoplasm)|GO:0005829(cytosol)|GO:0005975(carbohydrate metabolic process)|GO:0006061(s…	Homo sapiens aldo-keto reductase family 1 member B (AKR1B1), transcript variant 1, mRNA [NM_001628]	AKR1B1
NM_020299	-0.0744512	-1.05296	6.9635	-0.785096	0.445435	0.819595	-6.29929	NM_020299	6.97068	6.88454	6.9854	6.81903	6.84576	6.80521	6.8798	6.83108	GO:0001523(retinoid metabolic process)|GO:0001758(retinal dehydrogenase activity)|GO:0004032(alditol:NADP+ 1-oxidoreductase activity)|GO:0004033(aldo-keto reductase (NADP) activity)|GO:0005515(protein binding)|GO:0005576(extracellular region)|GO:0005739(mitochondrion)|GO:0005764(lysosome)|GO:0005829(cytosol)|GO:0008106(alcohol dehydrogenase (NADP+) activity)|GO:0016488(farnesol catabolic process)…	Homo sapiens aldo-keto reductase family 1 member B10 (AKR1B10), mRNA [NM_020299]	AKR1B10
NM_001353	0.313737	1.24292	7.23657	2.59827	0.0210013	0.198575	-3.72713	NM_001353	7.01332	7.07782	7.39138	7.20823	7.32924	7.45327	7.79442	7.36878	GO:0001523(retinoid metabolic process)|GO:0004032(alditol:NADP+ 1-oxidoreductase activity)|GO:0004033(aldo-keto reductase (NADP) activity)|GO:0005496(steroid binding)|GO:0005515(protein binding)|GO:0005829(cytosol)|GO:0006693(prostaglandin metabolic process)|GO:0006805(xenobiotic metabolic process)|GO:0007586(digestion)|GO:0008106(alcohol dehydrogenase (NADP+) activity)|GO:0008202(steroid metabol…	Homo sapiens aldo-keto reductase family 1 member C1 (AKR1C1), mRNA [NM_001353]	AKR1C1
ENST00000604439	0.0561143	1.03966	6.83431	1.40071	0.182997	0.573838	-5.65137	ENST00000604439	6.86882	6.81618	6.85681	6.80615	6.85992	6.89558	6.87882	6.93811	GO:0004032(alditol:NADP+ 1-oxidoreductase activity)|GO:0005496(steroid binding)|GO:0005829(cytosol)|GO:0006693(prostaglandin metabolic process)|GO:0007186(G protein-coupled receptor signaling pathway)|GO:0007586(digestion)|GO:0008106(alcohol dehydrogenase (NADP+) activity)|GO:0008202(steroid metabolic process)|GO:0008207(C21-steroid hormone metabolic process)|GO:0008284(positive regulation of cel…	aldo-keto reductase family 1 member C2 [Source:HGNC Symbol;Acc:HGNC:385] [ENST00000604439]	AKR1C2
NM_003739	-0.0302913	-1.02122	6.82374	-0.520778	0.610632	0.907392	-6.47527	NM_003739	6.84784	6.83684	7.02739	6.89671	6.78872	6.79807	7.01437	6.88646	GO:0001523(retinoid metabolic process)|GO:0001758(retinal dehydrogenase activity)|GO:0004032(alditol:NADP+ 1-oxidoreductase activity)|GO:0004033(aldo-keto reductase (NADP) activity)|GO:0004745(retinol dehydrogenase activity)|GO:0005496(steroid binding)|GO:0005622(intracellular)|GO:0005634(nucleus)|GO:0005737(cytoplasm)|GO:0005829(cytosol)|GO:0006693(prostaglandin metabolic process)|GO:0007186(G p…	Homo sapiens aldo-keto reductase family 1 member C3 (AKR1C3), transcript variant 1, mRNA [NM_003739]	AKR1C3
NM_001818	-0.319239	-1.24767	6.66157	-1.59198	0.133631	0.508748	-5.39242	NM_001818	6.62388	7.75092	6.66133	6.55986	6.50829	6.54545	6.62753	6.63776	GO:0001523(retinoid metabolic process)|GO:0001758(retinal dehydrogenase activity)|GO:0004032(alditol:NADP+ 1-oxidoreductase activity)|GO:0004033(aldo-keto reductase (NADP) activity)|GO:0005496(steroid binding)|GO:0005737(cytoplasm)|GO:0005829(cytosol)|GO:0006693(prostaglandin metabolic process)|GO:0006699(bile acid biosynthetic process)|GO:0008106(alcohol dehydrogenase (NADP+) activity)|GO:000820…	Homo sapiens aldo-keto reductase family 1 member C4 (AKR1C4), mRNA [NM_001818]	AKR1C4
NR_026743	0.0152237	1.01061	6.60779	0.156103	0.878173	0.983575	-6.60378	NR_026743	6.55557	6.57871	6.57738	6.56219	6.60661	6.60066	6.569	6.55849		Homo sapiens aldo-keto reductase family 1 member C6, pseudogene (AKR1C6P), non-coding RNA [NR_026743]	AKR1C6P
NM_005989	-0.0440172	-1.03098	6.56498	-1.18249	0.256636	0.661688	-5.91578	NM_005989	6.54624	6.63086	6.55911	6.57059	6.53855	6.54658	6.5123	6.5333	GO:0004032(alditol:NADP+ 1-oxidoreductase activity)|GO:0004033(aldo-keto reductase (NADP) activity)|GO:0005496(steroid binding)|GO:0005829(cytosol)|GO:0006699(bile acid biosynthetic process)|GO:0006707(cholesterol catabolic process)|GO:0007586(digestion)|GO:0008106(alcohol dehydrogenase (NADP+) activity)|GO:0008202(steroid metabolic process)|GO:0008207(C21-steroid hormone metabolic process)|GO:00…	Homo sapiens aldo-keto reductase family 1 member D1 (AKR1D1), transcript variant 1, mRNA [NM_005989]	AKR1D1
NR_073125	0.0775298	1.05521	7.43658	1.38456	0.187782	0.579126	-5.67212	NR_073125	7.49098	7.57908	7.4966	7.53795	7.57884	7.67198	7.5068	7.6571	GO:0004032(alditol:NADP+ 1-oxidoreductase activity)|GO:0005654(nucleoplasm)|GO:0005794(Golgi apparatus)|GO:0005829(cytosol)|GO:0008106(alcohol dehydrogenase (NADP+) activity)|GO:0016491(oxidoreductase activity)|GO:0050571(1,5-anhydro-D-fructose reductase activity)|GO:0055114(oxidation-reduction process)	Homo sapiens aldo-keto reductase family 1 member E2 (AKR1E2), transcript variant 4, non-coding RNA [NR_073125]	AKR1E2
NM_003689	0.0265748	1.01859	14.1504	0.122944	0.903893	0.9891	-6.60864	NM_003689	14.1148	14.1622	14.145	13.8436	14.2554	14.063	14.0085	14.0451	GO:0004032(alditol:NADP+ 1-oxidoreductase activity)|GO:0005515(protein binding)|GO:0005794(Golgi apparatus)|GO:0005829(cytosol)|GO:0005975(carbohydrate metabolic process)|GO:0006081(cellular aldehyde metabolic process)|GO:0006805(xenobiotic metabolic process)|GO:0009055(electron transfer activity)|GO:0019119(phenanthrene-9,10-epoxide hydrolase activity)|GO:0022900(electron transport chain)|GO:004…	Homo sapiens aldo-keto reductase family 7 member A2 (AKR7A2), transcript variant 1, mRNA [NM_003689]	AKR7A2
NR_002796	-0.147847	-1.10791	8.48515	-1.31298	0.210231	0.608889	-5.76186	NR_002796	8.4164	8.26869	8.14641	8.29023	8.24837	8.03652	8.12993	8.11553		Homo sapiens aldo-keto reductase family 7 member A2 pseudogene 1 (AKR7A2P1), non-coding RNA [NR_002796]	AKR7A2P1
NM_012067	-0.0709652	-1.05042	10.5983	-0.400405	0.69488	0.939559	-6.53272	NM_012067	10.2862	10.3552	10.3202	10.2933	10.4078	10.0128	10.4253	10.1251	GO:0004033(aldo-keto reductase (NADP) activity)|GO:0005515(protein binding)|GO:0005829(cytosol)|GO:0006081(cellular aldehyde metabolic process)|GO:0006805(xenobiotic metabolic process)|GO:0009055(electron transfer activity)|GO:0022900(electron transport chain)|GO:0042802(identical protein binding)|GO:0046223(aflatoxin catabolic process)|GO:0070062(extracellular exosome)	Homo sapiens aldo-keto reductase family 7 member A3 (AKR7A3), mRNA [NM_012067]	AKR7A3
NM_001348421	0.0543057	1.03836	12.5815	0.767132	0.455702	0.825708	-6.31335	NM_001348421	12.3403	12.2675	12.3977	12.2905	12.4533	12.3039	12.4399	12.3161	GO:0005829(cytosol)|GO:0006805(xenobiotic metabolic process)|GO:0016491(oxidoreductase activity)|GO:0055114(oxidation-reduction process)|GO:0070062(extracellular exosome)	Homo sapiens aldo-keto reductase family 7 like (gene/pseudogene) (AKR7L), transcript variant 1, mRNA [NM_001348421]	AKR7L
NM_005163	-0.103999	-1.07475	7.28184	-2.12619	0.051692	0.323345	-4.55977	NM_005163	7.27547	7.29949	7.25353	7.32921	7.24696	7.16289	7.13967	7.1922	GO:0001649(osteoblast differentiation)|GO:0001893(maternal placenta development)|GO:0001934(positive regulation of protein phosphorylation)|GO:0001938(positive regulation of endothelial cell proliferation)|GO:0002042(cell migration involved in sprouting angiogenesis)|GO:0004672(protein kinase activity)|GO:0004674(protein serine/threonine kinase activity)|GO:0004712(protein serine/threonine/tyrosi…	Homo sapiens AKT serine/threonine kinase 1 (AKT1), transcript variant 1, mRNA [NM_005163]	AKT1
ENST00000391835	-0.0294611	-1.02063	6.85137	-0.605236	0.554673	0.880729	-6.42636	ENST00000391835	6.84784	6.78423	6.7719	6.8321	6.75947	6.75113	6.78545	6.82217	GO:0005515(protein binding)|GO:0005654(nucleoplasm)|GO:0005737(cytoplasm)|GO:0005829(cytosol)|GO:0006469(negative regulation of protein kinase activity)|GO:0031931(TORC1 complex)|GO:0032007(negative regulation of TOR signaling)|GO:0042981(regulation of apoptotic process)|GO:0043523(regulation of neuron apoptotic process)|GO:0045792(negative regulation of cell size)|GO:0048011(neurotrophin TRK rec…	AKT1 substrate 1 [Source:HGNC Symbol;Acc:HGNC:28426] [ENST00000391835]	AKT1S1
NM_032375	-0.265114	-1.20173	10.3956	-1.78956	0.0950955	0.435257	-5.10148	NM_032375	10.3331	10.2351	9.98984	10.1654	10.2628	9.56504	9.96484	9.87036	GO:0005515(protein binding)|GO:0005654(nucleoplasm)|GO:0005737(cytoplasm)|GO:0005829(cytosol)|GO:0006469(negative regulation of protein kinase activity)|GO:0031931(TORC1 complex)|GO:0032007(negative regulation of TOR signaling)|GO:0042981(regulation of apoptotic process)|GO:0043523(regulation of neuron apoptotic process)|GO:0045792(negative regulation of cell size)|GO:0048011(neurotrophin TRK rec…	Homo sapiens AKT1 substrate 1 (AKT1S1), transcript variant 1, mRNA [NM_032375]	AKT1S1
NM_001626	-0.232318	-1.17472	10.2641	-1.49912	0.155974	0.538942	-5.52112	NM_001626	10.2629	10.2704	10.0711	10.277	10.292	9.44262	10.0421	10.1755	GO:0001934(positive regulation of protein phosphorylation)|GO:0004674(protein serine/threonine kinase activity)|GO:0005515(protein binding)|GO:0005524(ATP binding)|GO:0005634(nucleus)|GO:0005654(nucleoplasm)|GO:0005769(early endosome)|GO:0005829(cytosol)|GO:0005886(plasma membrane)|GO:0005938(cell cortex)|GO:0005978(glycogen biosynthetic process)|GO:0006006(glucose metabolic process)|GO:0006417(r…	Homo sapiens AKT serine/threonine kinase 2 (AKT2), transcript variant 1, mRNA [NM_001626]	AKT2
NM_181690	0.38072	1.30199	9.19445	3.39534	0.00433376	0.0747971	-2.21578	NM_181690	8.88603	8.92843	9.09828	9.23639	9.28757	9.58596	9.42062	9.37785	GO:0000002(mitochondrial genome maintenance)|GO:0001938(positive regulation of endothelial cell proliferation)|GO:0004672(protein kinase activity)|GO:0004674(protein serine/threonine kinase activity)|GO:0005515(protein binding)|GO:0005524(ATP binding)|GO:0005634(nucleus)|GO:0005737(cytoplasm)|GO:0006468(protein phosphorylation)|GO:0007165(signal transduction)|GO:0016020(membrane)|GO:0018105(pepti…	Homo sapiens AKT serine/threonine kinase 3 (AKT3), transcript variant 2, mRNA [NM_181690]	AKT3
NM_005465	0.284089	1.21764	9.53559	2.43869	0.0286068	0.236419	-4.01619	NM_005465	9.45072	9.61035	9.68412	9.59141	9.80815	9.78815	9.94596	9.9307	GO:0000002(mitochondrial genome maintenance)|GO:0001938(positive regulation of endothelial cell proliferation)|GO:0004672(protein kinase activity)|GO:0004674(protein serine/threonine kinase activity)|GO:0005515(protein binding)|GO:0005524(ATP binding)|GO:0005634(nucleus)|GO:0005737(cytoplasm)|GO:0006468(protein phosphorylation)|GO:0007165(signal transduction)|GO:0016020(membrane)|GO:0018105(pepti…	Homo sapiens AKT serine/threonine kinase 3 (AKT3), transcript variant 1, mRNA [NM_005465]	AKT3
NM_001012398	0.356961	1.28073	7.67486	4.70649	0.000333894	0.0149148	0.300168	NM_001012398	7.67825	7.63219	7.81479	7.59288	8.20518	7.96757	7.96574	8.00745	GO:0000209(protein polyubiquitination)|GO:0001934(positive regulation of protein phosphorylation)|GO:0005515(protein binding)|GO:0005634(nucleus)|GO:0005829(cytosol)|GO:0005886(plasma membrane)|GO:0006915(apoptotic process)|GO:0006974(cellular response to DNA damage stimulus)|GO:0007032(endosome organization)|GO:0007040(lysosome organization)|GO:0008333(endosome to lysosome transport)|GO:0015031(…	Homo sapiens AKT interacting protein (AKTIP), transcript variant 1, mRNA [NM_001012398]	AKTIP
NM_001003945	-0.178578	-1.13177	8.36797	-3.04311	0.00873932	0.118421	-2.89336	NM_001003945	8.41124	8.46929	8.50594	8.33621	8.29544	8.1411	8.33518	8.23665	GO:0001666(response to hypoxia)|GO:0003824(catalytic activity)|GO:0004655(porphobilinogen synthase activity)|GO:0005576(extracellular region)|GO:0005634(nucleus)|GO:0005829(cytosol)|GO:0006782(protoporphyrinogen IX biosynthetic process)|GO:0006783(heme biosynthetic process)|GO:0006979(response to oxidative stress)|GO:0008270(zinc ion binding)|GO:0009635(response to herbicide)|GO:0010039(response …	Homo sapiens aminolevulinate dehydratase (ALAD), transcript variant 1, mRNA [NM_001003945]	ALAD
NM_000688	-0.105879	-1.07615	9.32947	-0.757117	0.461489	0.829334	-6.32106	NM_000688	9.53036	9.56371	9.45445	9.526	9.58281	9.30547	9.35163	9.41108	GO:0001666(response to hypoxia)|GO:0003870(5-aminolevulinate synthase activity)|GO:0005515(protein binding)|GO:0005654(nucleoplasm)|GO:0005739(mitochondrion)|GO:0005759(mitochondrial matrix)|GO:0005829(cytosol)|GO:0006782(protoporphyrinogen IX biosynthetic process)|GO:0006783(heme biosynthetic process)|GO:0007005(mitochondrion organization)|GO:0019216(regulation of lipid metabolic process)|GO:003…	Homo sapiens 5'-aminolevulinate synthase 1 (ALAS1), transcript variant 1, mRNA [NM_000688]	ALAS1
NM_000032	0.0122282	1.00851	6.74649	0.34745	0.733403	0.951711	-6.55335	NM_000032	6.64283	6.74588	6.7134	6.7039	6.69424	6.70406	6.78509	6.67154	GO:0001666(response to hypoxia)|GO:0003870(5-aminolevulinate synthase activity)|GO:0005515(protein binding)|GO:0005739(mitochondrion)|GO:0005743(mitochondrial inner membrane)|GO:0005759(mitochondrial matrix)|GO:0006782(protoporphyrinogen IX biosynthetic process)|GO:0006783(heme biosynthetic process)|GO:0006879(cellular iron ion homeostasis)|GO:0016594(glycine binding)|GO:0030170(pyridoxal phospha…	Homo sapiens 5'-aminolevulinate synthase 2 (ALAS2), transcript variant 1, mRNA [NM_000032]	ALAS2
NM_000477	0.0416234	1.02927	7.23673	0.247645	0.807992	0.970534	-6.58439	NM_000477	7.10558	6.74777	7.00843	6.91625	6.96	6.94764	7.08015	6.95674	GO:0001895(retina homeostasis)|GO:0002576(platelet degranulation)|GO:0003677(DNA binding)|GO:0005504(fatty acid binding)|GO:0005507(copper ion binding)|GO:0005515(protein binding)|GO:0005576(extracellular region)|GO:0005615(extracellular space)|GO:0005634(nucleus)|GO:0005737(cytoplasm)|GO:0005783(endoplasmic reticulum)|GO:0005788(endoplasmic reticulum lumen)|GO:0005794(Golgi apparatus)|GO:0006810…	Homo sapiens albumin (ALB), mRNA [NM_000477]	ALB
NM_001627	-0.0833721	-1.05949	9.72076	-0.994348	0.336871	0.737123	-6.11413	NM_001627	9.45382	9.55747	9.47823	9.72818	9.37041	9.57971	9.4088	9.5253	GO:0001772(immunological synapse)|GO:0002250(adaptive immune response)|GO:0005102(signaling receptor binding)|GO:0005515(protein binding)|GO:0005887(integral component of plasma membrane)|GO:0005925(focal adhesion)|GO:0007155(cell adhesion)|GO:0007157(heterophilic cell-cell adhesion via plasma membrane cell adhesion molecules)|GO:0007165(signal transduction)|GO:0008045(motor neuron axon guidance)…	Homo sapiens activated leukocyte cell adhesion molecule (ALCAM), transcript variant 1, mRNA [NM_001627]	ALCAM
NM_153329	0.177468	1.1309	9.89116	2.3614	0.0331756	0.256137	-4.15363	NM_153329	9.4723	9.51283	9.44699	9.38763	9.83315	9.55075	9.64681	9.49891	GO:0005515(protein binding)|GO:0016020(membrane)|GO:0016620(oxidoreductase activity, acting on the aldehyde or oxo group of donors, NAD or NADP as acceptor)|GO:0055114(oxidation-reduction process)	Homo sapiens aldehyde dehydrogenase 16 family member A1 (ALDH16A1), transcript variant 1, mRNA [NM_153329]	ALDH16A1
NM_002860	0.257026	1.19501	11.8509	1.4916	0.157915	0.541938	-5.5313	NM_002860	11.5696	11.5538	12.1298	11.6019	11.6172	12.0793	12.2119	11.9749	GO:0003723(RNA binding)|GO:0004349(glutamate 5-kinase activity)|GO:0004350(glutamate-5-semialdehyde dehydrogenase activity)|GO:0005515(protein binding)|GO:0005524(ATP binding)|GO:0005739(mitochondrion)|GO:0005743(mitochondrial inner membrane)|GO:0006536(glutamate metabolic process)|GO:0006561(proline biosynthetic process)|GO:0006592(ornithine biosynthetic process)|GO:0008652(cellular amino acid b…	Homo sapiens aldehyde dehydrogenase 18 family member A1 (ALDH18A1), transcript variant 1, mRNA [NM_002860]	ALDH18A1
NM_000689	0.0517763	1.03654	6.82399	0.898768	0.383921	0.775971	-6.20352	NM_000689	6.90877	6.7211	6.66133	6.73005	6.81698	6.80494	6.82098	6.78545	GO:0001523(retinoid metabolic process)|GO:0001758(retinal dehydrogenase activity)|GO:0004029(aldehyde dehydrogenase (NAD+) activity)|GO:0005096(GTPase activator activity)|GO:0005497(androgen binding)|GO:0005737(cytoplasm)|GO:0005829(cytosol)|GO:0006069(ethanol oxidation)|GO:0006081(cellular aldehyde metabolic process)|GO:0018479(benzaldehyde dehydrogenase (NAD+) activity)|GO:0042572(retinol metab…	Homo sapiens aldehyde dehydrogenase 1 family member A1 (ALDH1A1), mRNA [NM_000689]	ALDH1A1
NM_170697	-0.0677158	-1.04806	6.63546	-1.53552	0.146864	0.526705	-5.47131	NM_170697	6.60962	6.73654	6.74422	6.64918	6.59749	6.61944	6.65407	6.5977	GO:0001568(blood vessel development)|GO:0001758(retinal dehydrogenase activity)|GO:0001822(kidney development)|GO:0001889(liver development)|GO:0001936(regulation of endothelial cell proliferation)|GO:0002138(retinoic acid biosynthetic process)|GO:0003007(heart morphogenesis)|GO:0004028(3-chloroallyl aldehyde dehydrogenase activity)|GO:0004029(aldehyde dehydrogenase (NAD+) activity)|GO:0005737(cy…	Homo sapiens aldehyde dehydrogenase 1 family member A2 (ALDH1A2), transcript variant 3, mRNA [NM_170697]	ALDH1A2
ENST00000557963	0.0136346	1.0095	6.62219	0.259437	0.799061	0.96906	-6.58126	ENST00000557963	6.55746	6.58825	6.53041	6.60502	6.60455	6.57554	6.59572	6.55986	GO:0001758(retinal dehydrogenase activity)|GO:0002072(optic cup morphogenesis involved in camera-type eye development)|GO:0002138(retinoic acid biosynthetic process)|GO:0004029(aldehyde dehydrogenase (NAD+) activity)|GO:0004030(aldehyde dehydrogenase [NAD(P)+] activity)|GO:0005737(cytoplasm)|GO:0005829(cytosol)|GO:0007626(locomotory behavior)|GO:0021768(nucleus accumbens development)|GO:0031076(e…	aldehyde dehydrogenase 1 family member A3 [Source:HGNC Symbol;Acc:HGNC:409] [ENST00000557963]	ALDH1A3
NM_000693	0.845163	1.79647	8.50188	3.82697	0.00183875	0.0443197	-1.37922	NM_000693	7.98744	7.77561	7.73619	7.70908	8.81788	8.69822	8.40966	8.66322	GO:0001758(retinal dehydrogenase activity)|GO:0002072(optic cup morphogenesis involved in camera-type eye development)|GO:0002138(retinoic acid biosynthetic process)|GO:0004029(aldehyde dehydrogenase (NAD+) activity)|GO:0004030(aldehyde dehydrogenase [NAD(P)+] activity)|GO:0005737(cytoplasm)|GO:0005829(cytosol)|GO:0007626(locomotory behavior)|GO:0021768(nucleus accumbens development)|GO:0031076(e…	Homo sapiens aldehyde dehydrogenase 1 family member A3 (ALDH1A3), transcript variant 1, mRNA [NM_000693]	ALDH1A3
NM_000692	-0.294849	-1.22676	9.28892	-4.55605	0.000444586	0.01795	0.0175625	NM_000692	9.591	9.52046	9.63902	9.59954	9.3135	9.29448	9.28369	9.27896	GO:0004029(aldehyde dehydrogenase (NAD+) activity)|GO:0005654(nucleoplasm)|GO:0005739(mitochondrion)|GO:0005759(mitochondrial matrix)|GO:0005975(carbohydrate metabolic process)|GO:0006068(ethanol catabolic process)|GO:0006069(ethanol oxidation)|GO:0043231(intracellular membrane-bounded organelle)|GO:0043878(glyceraldehyde-3-phosphate dehydrogenase (NAD+) (non-phosphorylating) activity)|GO:0051287…	Homo sapiens aldehyde dehydrogenase 1 family member B1 (ALDH1B1), mRNA [NM_000692]	ALDH1B1
ENST00000484724	0.00404469	1.00281	6.80567	0.0531662	0.958348	0.996579	-6.6151	ENST00000484724	6.83802	6.83684	6.75656	6.78545	6.88455	6.74693	6.7151	6.88646	GO:0003824(catalytic activity)|GO:0004029(aldehyde dehydrogenase (NAD+) activity)|GO:0005829(cytosol)|GO:0006730(one-carbon metabolic process)|GO:0009058(biosynthetic process)|GO:0009258(10-formyltetrahydrofolate catabolic process)|GO:0016155(formyltetrahydrofolate dehydrogenase activity)|GO:0016742(hydroxymethyl-, formyl- and related transferase activity)|GO:0046655(folic acid metabolic process)…	aldehyde dehydrogenase 1 family member L1 [Source:HGNC Symbol;Acc:HGNC:3978] [ENST00000484724]	ALDH1L1
NM_012190	-0.00748932	-1.0052	6.61391	-0.147393	0.884916	0.984876	-6.60517	NM_012190	6.62388	6.56605	6.67596	6.67728	6.6339	6.52894	6.63526	6.7151	GO:0003824(catalytic activity)|GO:0004029(aldehyde dehydrogenase (NAD+) activity)|GO:0005829(cytosol)|GO:0006730(one-carbon metabolic process)|GO:0009058(biosynthetic process)|GO:0009258(10-formyltetrahydrofolate catabolic process)|GO:0016155(formyltetrahydrofolate dehydrogenase activity)|GO:0016742(hydroxymethyl-, formyl- and related transferase activity)|GO:0046655(folic acid metabolic process)…	Homo sapiens aldehyde dehydrogenase 1 family member L1 (ALDH1L1), transcript variant 2, mRNA [NM_012190]	ALDH1L1
NR_046383	0.0284431	1.01991	6.70501	0.682948	0.505746	0.855072	-6.37522	NR_046383	6.66178	6.70779	6.7719	6.62114	6.70434	6.66334	6.7151	6.7936		Homo sapiens ALDH1L1 antisense RNA 2 (ALDH1L1-AS2), long non-coding RNA [NR_046383]	ALDH1L1-AS2
NM_001034173	1.1001	2.14369	8.36326	11.1644	2.26543e-08	3.58668e-05	9.52414	NM_001034173	8.09539	8.21964	8.25135	7.94213	9.31027	9.24952	9.16852	9.18059	GO:0004029(aldehyde dehydrogenase (NAD+) activity)|GO:0005654(nucleoplasm)|GO:0005739(mitochondrion)|GO:0005759(mitochondrial matrix)|GO:0006730(one-carbon metabolic process)|GO:0009058(biosynthetic process)|GO:0009258(10-formyltetrahydrofolate catabolic process)|GO:0016155(formyltetrahydrofolate dehydrogenase activity)|GO:0016742(hydroxymethyl-, formyl- and related transferase activity)|GO:00466…	Homo sapiens aldehyde dehydrogenase 1 family member L2 (ALDH1L2), transcript variant 1, mRNA [NM_001034173]	ALDH1L2
NM_000690	0.588083	1.50325	9.84131	7.04326	5.72257e-06	0.000985544	4.30046	NM_000690	9.37781	9.35506	9.26063	9.30104	9.95812	10.0151	9.72874	9.94489	GO:0004029(aldehyde dehydrogenase (NAD+) activity)|GO:0004030(aldehyde dehydrogenase [NAD(P)+] activity)|GO:0005759(mitochondrial matrix)|GO:0005975(carbohydrate metabolic process)|GO:0006066(alcohol metabolic process)|GO:0006068(ethanol catabolic process)|GO:0006069(ethanol oxidation)|GO:0009055(electron transfer activity)|GO:0022900(electron transport chain)|GO:0043878(glyceraldehyde-3-phosphat…	Homo sapiens aldehyde dehydrogenase 2 family member (ALDH2), transcript variant 1, mRNA [NM_000690]	ALDH2
NM_000691	-0.039425	-1.0277	6.79677	-0.875067	0.396251	0.786243	-6.22445	NM_000691	6.8638	6.86921	6.8005	6.73682	6.87114	6.78545	6.74609	6.70995	GO:0001666(response to hypoxia)|GO:0004028(3-chloroallyl aldehyde dehydrogenase activity)|GO:0004029(aldehyde dehydrogenase (NAD+) activity)|GO:0004030(aldehyde dehydrogenase [NAD(P)+] activity)|GO:0005515(protein binding)|GO:0005615(extracellular space)|GO:0005783(endoplasmic reticulum)|GO:0005829(cytosol)|GO:0005886(plasma membrane)|GO:0006081(cellular aldehyde metabolic process)|GO:0006805(xen…	Homo sapiens aldehyde dehydrogenase 3 family member A1 (ALDH3A1), transcript variant 2, mRNA [NM_000691]	ALDH3A1
NM_001031806	-0.0303193	-1.02124	8.90758	-0.285414	0.779491	0.964242	-6.57385	NM_001031806	8.55651	8.87316	8.70855	8.60247	8.72739	8.66128	8.6759	8.55483	GO:0001561(fatty acid alpha-oxidation)|GO:0004028(3-chloroallyl aldehyde dehydrogenase activity)|GO:0004029(aldehyde dehydrogenase (NAD+) activity)|GO:0005515(protein binding)|GO:0005778(peroxisomal membrane)|GO:0005789(endoplasmic reticulum membrane)|GO:0006081(cellular aldehyde metabolic process)|GO:0007417(central nervous system development)|GO:0007422(peripheral nervous system development)|GO…	Homo sapiens aldehyde dehydrogenase 3 family member A2 (ALDH3A2), transcript variant 1, mRNA [NM_001031806]	ALDH3A2
NM_000694	0.0938448	1.06721	7.59289	1.17464	0.259664	0.664463	-5.92463	NM_000694	7.29606	7.36468	7.37341	7.36769	7.4507	7.24228	7.63277	7.45147	GO:0004028(3-chloroallyl aldehyde dehydrogenase activity)|GO:0004030(aldehyde dehydrogenase [NAD(P)+] activity)|GO:0005515(protein binding)|GO:0005737(cytoplasm)|GO:0005829(cytosol)|GO:0005886(plasma membrane)|GO:0006066(alcohol metabolic process)|GO:0006068(ethanol catabolic process)|GO:0006629(lipid metabolic process)|GO:0018477(benzaldehyde dehydrogenase (NADP+) activity)|GO:0018479(benzaldehy…	Homo sapiens aldehyde dehydrogenase 3 family member B1 (ALDH3B1), transcript variant 1, mRNA [NM_000694]	ALDH3B1
NM_001354345	-0.0422141	-1.02969	6.73881	-0.941802	0.362207	0.758938	-6.16425	NM_001354345	6.74819	6.74777	6.71425	6.80615	6.77066	6.63526	6.73767	6.7039	GO:0004028(3-chloroallyl aldehyde dehydrogenase activity)|GO:0004029(aldehyde dehydrogenase (NAD+) activity)|GO:0004030(aldehyde dehydrogenase [NAD(P)+] activity)|GO:0005811(lipid droplet)|GO:0006066(alcohol metabolic process)|GO:0006068(ethanol catabolic process)|GO:0006629(lipid metabolic process)|GO:0030148(sphingolipid biosynthetic process)|GO:0043878(glyceraldehyde-3-phosphate dehydrogenase …	Homo sapiens aldehyde dehydrogenase 3 family member B2 (ALDH3B2), transcript variant 3, mRNA [NM_001354345]	ALDH3B2
NM_003748	0.210657	1.15721	10.0434	1.9884	0.0666106	0.365943	-4.78779	NM_003748	9.80743	9.76517	9.67449	9.63165	10.0122	9.86218	9.94276	9.90417	GO:0003842(1-pyrroline-5-carboxylate dehydrogenase activity)|GO:0004029(aldehyde dehydrogenase (NAD+) activity)|GO:0005759(mitochondrial matrix)|GO:0006560(proline metabolic process)|GO:0006562(proline catabolic process)|GO:0009055(electron transfer activity)|GO:0010133(proline catabolic process to glutamate)|GO:0019470(4-hydroxyproline catabolic process)|GO:0022900(electron transport chain)|GO:0…	Homo sapiens aldehyde dehydrogenase 4 family member A1 (ALDH4A1), transcript variant P5CDhL, mRNA [NM_003748]	ALDH4A1
NM_170726	-0.206157	-1.15361	9.25798	-2.18381	0.0464242	0.308654	-4.46213	NM_170726	9.17952	9.13073	9.01489	9.16302	8.96407	8.96777	8.82933	8.90238	GO:0003842(1-pyrroline-5-carboxylate dehydrogenase activity)|GO:0004029(aldehyde dehydrogenase (NAD+) activity)|GO:0005759(mitochondrial matrix)|GO:0006560(proline metabolic process)|GO:0006562(proline catabolic process)|GO:0009055(electron transfer activity)|GO:0010133(proline catabolic process to glutamate)|GO:0019470(4-hydroxyproline catabolic process)|GO:0022900(electron transport chain)|GO:0…	Homo sapiens aldehyde dehydrogenase 4 family member A1 (ALDH4A1), transcript variant P5CDhS, mRNA [NM_170726]	ALDH4A1
NM_170740	-0.0981802	-1.07042	7.00541	-0.961274	0.352668	0.751081	-6.14596	NM_170740	6.95746	7.17227	6.92147	7.15956	6.94837	7.03617	6.86844	6.96506	GO:0004777(succinate-semialdehyde dehydrogenase (NAD+) activity)|GO:0005739(mitochondrion)|GO:0005759(mitochondrial matrix)|GO:0006105(succinate metabolic process)|GO:0006536(glutamate metabolic process)|GO:0007417(central nervous system development)|GO:0009013(succinate-semialdehyde dehydrogenase [NAD(P)+] activity)|GO:0009450(gamma-aminobutyric acid catabolic process)|GO:0009791(post-embryonic …	Homo sapiens aldehyde dehydrogenase 5 family member A1 (ALDH5A1), transcript variant 1, mRNA [NM_170740]	ALDH5A1
NM_005589	0.13266	1.09631	8.81711	0.876531	0.395481	0.785592	-6.22317	NM_005589	8.47839	8.72398	8.53843	8.37762	8.64363	8.61724	8.75395	8.63424	GO:0000062(fatty-acyl-CoA binding)|GO:0003723(RNA binding)|GO:0004491(methylmalonate-semialdehyde dehydrogenase (acylating) activity)|GO:0005654(nucleoplasm)|GO:0005739(mitochondrion)|GO:0005759(mitochondrial matrix)|GO:0006210(thymine catabolic process)|GO:0006573(valine metabolic process)|GO:0006574(valine catabolic process)|GO:0009083(branched-chain amino acid catabolic process)|GO:0018478(mal…	Homo sapiens aldehyde dehydrogenase 6 family member A1 (ALDH6A1), transcript variant 1, mRNA [NM_005589]	ALDH6A1
[truncated: 28,484 more rows]

## Sheet: S2
Differentially expressed genes (DEGs)
Transcript	logFC	FR	AveExpr	t	P.Value	adj.P.Val	B	ID	CTR_1	CTR_2	CTR_3	CTR_4	CAT_1	CAT_2	CAT_3	CAT_4	GO	Description	GeneSymbol
[truncated: 330 more rows]

## Sheet: S3
Ingenuity Pathway Analysis (IPA) biological processes
[truncated: 52 more rows]

## Sheet: S4
Ingenuity Pathway Analysis (IPA) biological processes upstream regulators
[truncated: 33 more rows]

[truncated: 1 more sheets: S5]
